# Supplementary material for: Primitive asteroids as a major source of terrestrial volatiles
Source: Sci Adv. 2024 Oct 11;10(41):eado4121. doi: 10.1126/sciadv.ado4121 (PMC11468921; doi:10.1126/sciadv.ado4121)
Supplement: Supplementary file 2 — Data S1 [file sciadv.ado4121_data_s1.zip]

Archive with 1 entries (1 files):
- sciadv.ado4121_data_s1.xlsx
