# Supplementary material for: Primitive asteroids as a major source of terrestrial volatiles
Source: Sci Adv. 2024 Oct 11;10(41):eado4121. doi: 10.1126/sciadv.ado4121 (PMC11468921; doi:10.1126/sciadv.ado4121)
Supplement: Supplementary file 2 — Data S1 [file sciadv.ado4121_data_s1.zip › sciadv.ado4121_data_s1.xlsx]

## Sheet: Summary
	Martins et al. (2024). Primitive asteroids as a major source of terrestrial volatiles.
	Data S1. Compiled isotope data. Isotope data for the BSE and meteorite groups included in the modelling. Adapted from Dauphas et al. (45).
		Δ17O	±	ε48Ca	±	ε50Ti	±	ε54Cr	±	ε64Zn	±	ε84Sr	±	ε96Zr	±	ε30Si	±	𝝳30Si	±	𝝳25Mg	±
	CI	0.46245	0.120818	2.09367	0.0326644	1.90229	0.0808492	1.46563	0.0941323	-0.93	0.2	0.328817	0.0947358	0.523333	0.348882	0.3341	0.023	-0.435	0.17	-0.1	0.01
	CM	-3.08913	0.540918	2.62	1.04	2.99111	0.175744	0.998099	0.108968	-1.15333	0.196261	0.395459	0.208525	0.904	0.285545	0.1625	0.029	-0.5	0.0498888	-0.145	0.01
	CO	-4.37861	0.233747	3.87	0.56	3.485	0.35	0.827143	0.16185	-0.57	0.22	0.4665	0.159739	0.803333	0.254092	0.1898	0.0303	-0.455	0.07	-0.158	0.01
	CV	-3.63472	0.396738	3.24243	1.35514	3.28333	0.14	0.877733	0.0848743	-0.833333	0.081286	0.787833	0.0680557	1.01133	0.171595	0.1471	0.0166	-0.47	0.0674537	-	-
	H	0.934868	0.0441137	-0.0433333	0.363481	-0.569732	0.092	-0.371917	0.0287443	0.47	0.06	0.0272	0.396058	0.481429	0.18954	-	-	-0.453333	0.0198139	-0.1445	0.025
	L	1.05175	0.0312376	-0.2565	0.0768552	-0.636381	0.019	-0.34	0.0997775	0.81	0.344093	0.03205	0.113779	0.373333	0.147372	0.074	0.043	-0.453333	0.0356942	-	-
	LL	1.20459	0.0538668	-0.321125	0.0948528	-0.667619	0.027	-0.397778	0.0589901	0.67	0.02	-0.1459	0.153845	0.314	0.0317994	0.074	0.0289	-0.43	0.0410961	-0.15	0.004
	OC mean	1.06374	0.220881	-0.206986	0.237379	-0.624577	0.0816488	-0.369898	0.0472616	0.65	0.279046	-0.0288833	0.170305	0.360167	0.111989	0.074	0.00889874	-0.445556	0.0219989	-0.14725	0.0055
	EH	-0.04485	0.0976611	-0.197525	0.234716	-0.146667	0.032	0.0495238	0.0571973	0.844	0.126693	-0.0885	0.0618049	0.0883333	0.120401	0.1177	0.0272	-0.71625	0.0604346	-0.133	0.00736357
	EL	0.0307315	0.0476702	-0.246	0.132705	-0.245031	0.059	0.0314286	0.0487272	0.63	0.25	0.0358	0.0507114	0.15	0.0632456	0.1184	0.0307	-0.581667	0.0253585	-0.133	0.00736357
	EC mean	-0.00705926	0.0755815	-0.221763	0.048475	-0.195849	0.098364	0.0404762	0.0180952	0.737	0.214	-0.02635	0.1243	0.119167	0.0616667	0.11805	0.0235498	-0.648958	0.134583	-0.133	0
	Angrite	-0.0816667	0.0532926	-1.05975	0.180779	-1.1645	0.022	-0.413958	0.05674	0.89	0.42	-0.00153	0.0929507	0.498333	0.0510809	-0.1009	0.0197	-0.332	0.0558283	-0.079	0
	HED	-0.29287	0.0743047	-1.3651	0.255079	-1.23733	0.031	-0.690455	0.0637979	1.39333	0.38991	-0.0702632	0.0852106	0.407	0.0902463	-0.0924	0.0295	-0.429778	0.0284129	-0.111	0.0130979
	BSE	0.003	0.006	-0.0048254	0.0374359	0.01	0.01	0.09	0.12	0.02	0.11	-0.0708142	0.148815	0.0483333	0.0505769	0.0131	0.0246	-0.296667	0.0196261	-0.121	0.005
	Group means correspond to the mean of all samples in each group, with no outlier rejection. Results for repeated samples were averaged. Uncertainties correspond to 2SE for samples/groups with three or more results, or 2SD for two results.
																																			0.678269	2.80973	32.5088	1.76844			1.76844	0.691189	32.7171	64.8233
																																			0.361305	0.733366	23.3658	0.691189
																																			1.03957	3.5431	55.8746	2.45963
																																			47.0329	11.0471	20.8619	32.7171
																																			51.9276	85.4098	23.2635	64.8233

## Sheet: D17O
Group	Sample	Δ17O (‰)	±	Reference	Group mean	±
BSE		0.006	0.005	Greenwood et al. (2018)	0.003	0.006
		0	0.002	Young et al. (2016)
CI	*Alais, Paris 338	0.328		CLAYTO,84C	0.46245	0.120818
	*Alais	0.326		ROWE ,94
	*Alais	0.442		ROWE ,94
	Mean	0.365333	0.0626052
	*Ivuna	0.473		CLAYTO,84C
	*Ivuna	0.439		CLAYTO,97B
	*Ivuna	0.473		ROWE ,94
	Mean	0.461667	0.0185073
	*Orgueil,Paris 223	0.113		CLAYTO,84C
	*Orgueil	0.54		HALBOU,86
	*Orgueil	0.113		ROWE ,94
	*Orgueil	0.517		ROWE ,94
	*Orgueil	0.531		ROWE ,94
	Mean	0.3628	0.182546
	Ryugu	0.66
CM	EET 83334	-2.278		ZOLENS,89B	-3.08913	0.540918
	ALH 83100,149	-2.455		ZOLENS,97
	Y 82042	-2.025		CLAYTO,97
	Y 82042	-2.049		GRADY ,87
	Y 82042	-2.025		MAYEDA,87
	Mean	-2.033	0.0130639
	A 881334	-4.159		CLAYTO,97
	A 881594	-2.491		CLAYTO,97
	A 881655	-2.366		CLAYTO,97
	A 881955	-2.577		CLAYTO,97
	Mean	-2.89825	0.73175
	*Murchison	-2.596		CLAYTO,84C
	*Murchison	-3.508		CLAYTO,97B
	Mean	-3.052	0.912
	Y 793321	-2.942		CLAYTO,97
	Y 793321	-2.942		MAYEDA,87
	Mean	-2.942	0
	Y 793595	-2.451		CLAYTO,97
	Y 82054	-4.839		CLAYTO,97
	Y 82098	-3.808		CLAYTO,97
	Y 86695	-4.135		CLAYTO,97
CO	Dar al Gani6	-3.876		WEBER ,96B	-4.37861	0.233747
	Dar al Gani23	-4.33		WEBER ,96B
	Dar al Gani25	-4.24		WEBER ,96B
	Mean	-4.14867	0.226638
	HammadahalHamra 043	-4.113		WEBER ,96B
	*Kainsaz,Me2755	-4.738		CLAYTO,84C
	*Ornans, Me1766	-4.451		CLAYTO,84C
	*LancÈ, Me589	-4.751		CLAYTO,84C
	*Warrenton,Me 1720	-4.07		CLAYTO,84C
CV	Acfer 082	-3.726		BISCHO,91	-3.63472	0.396738
	Acfer 086	-3.409		BISCHO,91
	Mean	-3.5675	0.317
	*Allende	-3.413		CLAYTO,84C
	*Allende	-3.515		SIMON ,95
	Mean	-3.464	0.102
	Axtell	-3.377		SIMON ,95
	*Bali, USNM4839-1, R1	-4.901		KELLER,94
	*Bali, USNM4839-1, R2	-2.479		KELLER,94
	Mean	-3.69	2.422
	*Grosnaja	-3.129		CLAYTO,84C
	*Kaba	-3.504		CLAYTO,97
	*Mokoia, Me2460	-2.74		CLAYTO,84C
	Tibooburra	-4.804		WEISBE,97
	*Vigarano,Me 782	-4.437		CLAYTO,84C
H	Y 74359	0.749		MAYEDA,89C	0.934868	0.0441137
	Y 74360	0.718		MAYEDA,89C
	Mean	0.7335	0.031
	*Tieschitz	0.892		CLAYTO,81
	*Tieschitz,Me 1726	0.944		CLAYTO,91
	*Tieschitz	1.416		HALBOU,84
	Mean	1.084	0.272183
	*Bremervörde	0.93		BRIDGE,99
	*Bremervörde, BM 33910	0.926		CLAYTO,91
	*Bremervörde, Me 1758	1.011		CLAYTO,91
	*Bremervörde	0.844		HALBOU,84
	Mean	0.927	0.0787288
	*Sharps, USNM 640	0.646		CLAYTO,91
	Ilafegh 013	0.746		BISCHO,91
	Clovis (no.1), USNM 2170	0.619		CLAYTO,91
	ALHA77299	0.508		BREARL,89
	Brownfield(1937), AML-H 15.39	0.512		CLAYTO,91
	Dimmitt,USNM 1595	0.759		CLAYTO,91
	Grady (1937), Me 2305	0.504		CLAYTO,91
	Prairie DogCreek, Me 563	0.687		CLAYTO,91
	*Dhajala	0.553		BRIDGE,99
	*Dhajala	0.698		CLAYTO,81
	*Dhajala,PRL	0.698		CLAYTO,91
	Mean	0.649667	0.078928
	Y 790269,91	0.542		CLAYTO,84B
	Y 790269,91	0.496		CLAYTO,84B
	Mean	0.519	0.046
	*Burnwell	0.506		RUSSEL,98
	*Allegan	0.5		CLAYTO,81
	*Allegan,Me498	0.631		CLAYTO,91
	*Allegan,USNM 215	0.59		CLAYTO,91
	Mean	0.573667	0.0631776
	*Ambapur Nagla, Me 1575	0.751		CLAYTO,91
	*Beardsley,Me 2193	0.746		CLAYTO,91
	*Beaver Creek, Me 1390	0.76		CLAYTO,91
	*Forest City, Me 340	1.272		CLAYTO,91
	*Leighton,Me 768	0.868		CLAYTO,91
	*Pantar, Me2401	0.563		CLAYTO,76
	Plainview(1917)	0.64		CLAYTO,76
	Plainview(1917)	0.73		CLAYTO,91
	Mean	0.685	0.09
	*Richardton	0.532		CLAYTO,76
	*Richardton,Me 1995	0.644		CLAYTO,91
	*Richardton,Me 1995	0.583		CLAYTO,91
	Mean	0.586333	0.0528674
	Y 695	0.784		MAYEDA,87
	Y 696	0.876		MAYEDA,87
	Mean	0.83	0.092
	*Tsukuba	0.544		JABEEN,97
	*Tsukuba	0.496		JABEEN,98
	Mean	0.52	0.048
	*Cape Girardeau, Me 1566	0.719		CLAYTO,91
	*Charsonville, Me 1489	0.648		CLAYTO,91
	Densmore(1950)	0.638		JABEEN,97
	Densmore(1950)	0.831		JABEEN,98
	Mean	0.7345	0.193
	Estacado	0.585		CLAYTO,81
	Estacado,Me 760	0.697		CLAYTO,91
	Mean	0.641	0.112
	*Guareña,Me1540	0.758		CLAYTO,91
	*Kernouve,Me 1484	0.782		CLAYTO,91
	*Mount Browne, USNM 2937	0.692		CLAYTO,91
	*Queen's Mercy, Me 2100	0.718		CLAYTO,91
	*Xingyang,IGG	0.807		CLAYTO,91
	Y 694	0.837		MAYEDA,87
	*Zhovtnevyi,ASU 743	0.863		CLAYTO,91
L	Adrar 003	0.749		BRIDGE,99	1.05175	0.0312376
	Adrar 003	0.729		BRIDGE,99
	Mean	0.739	0.02
	Inman, USNM5652	0.855		CLAYTO,91
	*Bjurböle	1.222		CLAYTO,81
	*Bjurböle,Me 1428	1.002		CLAYTO,91
	Mean	1.112	0.22
	*Cynthiana,Me 1504	1.081		CLAYTO,91
	*Knyahinya,AMNH 1068	1.045		CLAYTO,91
	*Qidong, PMO	1.086		CLAYTO,91
	*Cabezo deMayo, MNCN	1.04		CLAYTO,91
	*Xi Ujimgin,IGG	1.065		CLAYTO,91
	*Bovedy	1.07		BRIDGE,99
	*Bovedy, host #1	0.739		RUZICK,95
	*Bovedy, host #2	0.988		RUZICK,95
	Mean	0.932333	0.16252
	Gunlock,AMNH 4620	1.05		CLAYTO,91
	*Hallingeberg	1.238		CLAYTO,81
	*Hallingeberg, USNM 2420	0.98		CLAYTO,91
	*Hallingeberg, USNM 3257	0.704		CLAYTO,91
	*Hallingeberg, USNM 3257	1.052		GOODIN,83
	Mean	0.9935	0.19183
	ALHA77015	1.072		ONUMA ,83
	ALHA77049	1.07		CLAYTO,91
	ALHA77050	1.05		CLAYTO,91
	ALHA77241	0.789		CLAYTO,91
	Julesburg,AMNH 4599	1		CLAYTO,91
	*Khohar, ASU623.1	1.13		CLAYTO,91
	*Mezö-Madaras, Me 1607	0.855		CLAYTO,91
	*Mezö-Madaras, Me 1607	1.042		CLAYTO,91
	Mean	0.9485	0.187
	Y 74191	0.893		CLAYTO,91
	Y 74191	0.726		ONUMA ,78
	Mean	0.8095	0.167
	*Hedjaz, MNHN 2580	1.134		CLAYTO,91
	Moorabie,AMNH 4729-12	0.963		CLAYTO,91
	Moorabie,AMNH 4729-14	0.786		CLAYTO,91
	Moorabie,AMNH 4729-17	1.008		CLAYTO,91
	Moorabie,USNM 6302	0.909		CLAYTO,91
	Mean	0.9165	0.0830978
	Carraweena,AMNH 3902	1.07		CLAYTO,91
	Carraweena,USNM 2367	1.079		CLAYTO,91
	Mean	1.0745	0.009
	*Atarra, BM1925443	1.142		CLAYTO,91
	Barratta,Me 1463	0.97		CLAYTO,91
	Forrest 010, WAM 135912	0.97		CLAYTO,91
	*Kendleton,UNM	1.033		CLAYTO,91
	*Saratov,NMNH 1423	1.015		CLAYTO,91
	*Tennasilm,Me1874	1.149		CLAYTO,91
	*Ausson, MNHN 140	1.123		CLAYTO,91
	*Ausson, Me271	1.158		CLAYTO,91
	Mean	1.1405	0.035
	*Barwell,MNHN 2476	1.189		CLAYTO,91
	*Barwell,BM1966,59	1.141		CLAYTO,91
	Mean	1.165	0.048
	*Baszkówka	1.122		STEPNI,98
	*Borkut, Me1555	1.063		CLAYTO,91
	*Chervettaz,Me 1562	1.247		CLAYTO,91
	*Elenovka,MNHN 2378	1.158		CLAYTO,91
	*Elenovka,MNHN 2378	0.975		CLAYTO,91
	Mean	1.0665	0.183
	*Ergheo, Me1769	0.98		CLAYTO,91
	Etter, AMNH4462	1.101		CLAYTO,91
	*Farmington,Me 347	1.134		CLAYTO,91
	*Homestead,AMNH 3853	1.118		CLAYTO,91
	RooseveltCounty 014, UNM C228.1	1.217		CLAYTO,91
	*Mocs	1.056		CLAYTO,81
	*Mocs, Me1453	1.134		CLAYTO,91
	Mean	1.095	0.078
	ALHA76003	1.087		CLAYTO,91
	*Bachmut,NMW-J2689	1.162		CLAYTO,91
	*Bori, Me1382	1.058		CLAYTO,91
	*Modoc (195)	1.656		CLAYTO,81
	*Modoc (195), Me 1971	0.562		CLAYTO,91
	Mean	1.109	1.094
	*Nan YangPao, IGG	0.972		CLAYTO,91
	*Ramsdorf,ASU 703.2	0.834		CLAYTO,91
	*Ramsdorf,FMNH Me 2558	0.776		CLAYTO,91
	Mean	0.805	0.058
	*Tathlith,USNM 5448	1.148		CLAYTO,91
	*Tillaberi,MNHN 3124	0.969		CLAYTO,91
	Y 74190	1.152		ONUMA ,78
	Y 75097,93	1.204		CLAYTO,84B
	Y 75097	1.27		MAYEDA,87
	Shaw, H 67,13	1.034		CLAYTO,91
LL	Y 790064	1.121		MAYEDA,87	1.20459	0.0538668
	*Bhola	1.421		CLAYTO,81
	*Semarkona	1.147		CLAYTO,81
	*Semarkona,USNM 1805	1.028		GOODIN,83
	*Semarkona,USNM 1805	1.073		GROSSM,87
	Mean	1.08267	0.0566497
	*Bishunpur			CLAYTO,81
	*Bishunpur,Me 2802	0.99		CLAYTO,91
	*Bishunpur	0.884		HALBOU,84
	Mean	0.937	0.0749533
	*Krymka	1.337		CLAYTO,81
	*Krymka, AS1707	1.158		CLAYTO,91
	*Krymka, AS1707	1.204		CLAYTO,91
	Mean	1.233	0.0876407
	Y 790448	0.964		CLAYTO,91
	Y 790448	0.934		ONUMA ,83
	Mean	0.949	0.03
	ALHA76004	1.245		CLAYTO,81
	ALHA76004	1.272		CLAYTO,91
	ALHA76004	1.224		ONUMA ,83
	Mean	1.247	0.0226863
	*St. Mary'sCounty, USNM 5930	1.237		CLAYTO,91
	*Chainpur	1.049		CLAYTO,81
	*Chainpur,Me 2796	1.036		CLAYTO,91
	*Chainpur	1.176		HALBOU,84
	Mean	1.087	0.0729261
	*Manych, ASU2331	0.958		CLAYTO,91
	Ragland,UNM C211	0.861		CLAYTO,91
	Ragland	0.858		RECCA ,86
	Mean	0.8595	0.003
	*Ngawi, USNM2483	1.172		CLAYTO,91
	*Ngawi	1.832		HALBOU,84
	Mean	1.502	0.66
	*Parnallee	0.216		BRIDGE,99
	*Parnallee,AMNH 1096	1.142		CLAYTO,91
	*Parnallee	1.336		HALBOU,84
	Mean	0.898	0.56431
	Quinyambie,USNM 6026	1.181		CLAYTO,91
	StarvationLake, USNM 6279	0.966		SEARS ,90
	StarvationLake	1.136		SEARS ,90
	*Albareto	1.199		CLAYTO,91
	*Bo Xian,IGG	1.158		CLAYTO,91
	*Hamlet, Me2574	1.359		CLAYTO,91
	*Savtschenskoje, AMNH 539	1.178		CLAYTO,91
	*Savtschenskoje, Me 688	1.388		CLAYTO,91
	Mean	1.283	0.21
	*Soko-Banja	1.633		CLAYTO,81
	*Soko-Banja,Me 1374	1.328		CLAYTO,91
	Mean	1.4805	0.305
	*Witsand Farm, BM 1934,119	1.354		CLAYTO,91
	DOM 85505	1.234		CLAYTO,91
	*Guidder,MNHN 2262	1.19		CLAYTO,91
	*Khanpur,BM1935158	1.414		CLAYTO,91
	*Olivenza	1.66		CLAYTO,81
	*Olivenza,Me 2095	1.14		CLAYTO,91
	*Olivenza,Me 2095	1.11		CLAYTO,91
	Mean	1.30333	0.29156
	*Paragould,Me 2135	1.393		CLAYTO,91
	*Siena, Me1699	1.324		CLAYTO,91
	*Appley Bridge, BM 1920,40	1.316		CLAYTO,91
	*Appley Bridge, BM 1920,40	1.272		CLAYTO,91
	*Appley Bridge	1.345		FRANCH,92
	Mean	1.311	0.0346538
	*Dhurmsala,Me 1346	1.153		CLAYTO,91
	*Dongtai,PMO	1.018		CLAYTO,91
	*Ensisheim,Me 207	1.404		CLAYTO,91
	*Jelica, BM65605	1.275		CLAYTO,91
	*Mangwendi,BM 1934,839	1.44		CLAYTO,91
	*St. Mesmin,Me 1722	1.132		CLAYTO,91
	*Saint-Séverin	1.052		CLAYTO,81
	*Saint-Séverin, Me 2664	1.155		CLAYTO,91
	Mean	1.1035	0.072832
	*Vavilovka,Me 1659	1.208		CLAYTO,91
	Y 74160	1.223		MAYEDA,87
EH	Kota-Kota,USNM 6001	-0.142		CLAYTO,84	-0.04485	0.0976611
	*Parsa, USNM5598	0.014		CLAYTO,84
	*Parsa, AMNH4545	0.048		CLAYTO,84
	Mean	0.031	0.034
	*Qingzhen	-0.024		CLAYTO,84
	Y 691	-0.052		CLAYTO,84
	*Abee	0.108		CLAYTO,84
	*Indarch	0.076		CLAYTO,76
	*Indarch,Me1404	0.121		CLAYTO,84
	Mean	0.0985	0.045
	Y 74370	-0.246		MAYEDA,87
	South Oman,USNM 5312	-0.373		CLAYTO,84
	*St. Mark's,USNM 3027	0.105		CLAYTO,84
	*Saint-Sauveur, USNM 5285	0.046		CLAYTO,84
EL	Atlanta,USNM 1400	0.032		CLAYTO,84	0.0307315	0.0476702
	Blithfield,USNM 534	0.069		CLAYTO,84
	*Daniel'sKuil, Me 1500	-0.005		CLAYTO,84
	*Hvittis	-0.261		CLAYTO,76
	*Hvittis	-0.165		CLAYTO,76
	*Hvittis	-0.199		CLAYTO,76
	*Hvittis,Me578	0.066		CLAYTO,84
	Mean	-0.13975	0.123676
	*Jajh dehKot Lalu, USNM 1260	0.068		CLAYTO,84
	*Khairpur,Me 1538	0.099		CLAYTO,84
	*Pillistfer,USNM 2992	0.018		CLAYTO,84
	*Ufana, USNM6006	0.119		CLAYTO,84
	Ilafegh 09	0.076		BISCHO,91
	Ilafegh 09	0.015		CLAYTO,96
	Ilafegh 09	-0.042		MCCOY ,95
	Mean	0.0163333	0.0556364
Angrite	A 881371	-0.093		CLAYTO,96	-0.0816667	0.0532926
	Angra dos Reis	-0.153		CLAYTO,76
	Angra dos Reis	-0.277		CLAYTO,76
	Angra dos Reis	0.378		CLAYTO,76
	Angra dos Reis	-0.207		CLAYTO,89
	Angra dos Reis	-0.232		CLAYTO,90
	Mean	-0.0203333	0.325451
	LEW 86010	-0.152		CLAYTO,89
	LEW 86010	-0.048		CLAYTO,89
	LEW 86010	-0.19		CLAYTO,89
	LEW 86010	-0.146		CLAYTO,90
	LEW 86010	-0.133		CLAYTO,96
	LEW 87051	-0.116		CLAYTO,96
	Mean	-0.131667	0.014184
HED	ALHA77256	-0.117		MAYEDA,87	-0.29287	0.0743047
	*Shalka	-0.367		CLAYTO,76
	*Shalka	-0.383		CLAYTO,76
	*Shalka	-0.383		CLAYTO,96
	Mean	-0.377667	0.0087093
	*Tatahouine	-0.433		CLAYTO,76
	*Tatahouine	-0.304		CLAYTO,76
	*Tatahouine	-0.353		CLAYTO,96
	*Tatahouine	-0.318		JABEEN,97
	*Tatahouine	-0.268		JABEEN,98
	Mean	-0.3352	0.0500668
	Y 692	-0.356		MAYEDA,87
	Y 74013	-0.326		ONUMA ,78
	Y 74097	-0.273		MAYEDA,87
	Y 75032	-0.292		MAYEDA,87
	Y 791000,89	-0.204		JABEEN,97
	Y 791000,89	-0.224		JABEEN,98
	Mean	-0.214	0.0141421
	Y 791193	-0.116		MAYEDA,87
	Y 791199,87	-0.296		JABEEN,97
	Y 791199,87	-0.271		JABEEN,98
	Y 791199	-0.226		MAYEDA,95
	Mean	-0.22725	0.0689542
	Y 791203	-0.289		MAYEDA,95
	Y 791422	-0.19		MAYEDA,95
	Y 791466	-0.225		MAYEDA,95
	Y 791467	-0.27		MAYEDA,95
	Y 791603	-0.376		MAYEDA,95
	*Peckelsheim, MPIH 1019A	-0.179		CLAYTO,96
	A 881467	-0.342		CLAYTO,96
	*Moore County, AMNH 4471	-0.154		CLAYTO,96
	Pomozdino,Po1	0.024		PETAEV,88
	Pomozdino,Po2	-0.224		PETAEV,88
	Pomozdino,Po4	-0.332		PETAEV,88
	Pomozdino,Po5	-0.272		PETAEV,88
	Pomozdino,Po6	-0.268		PETAEV,88
	Mean	-0.2144	0.110957
	*Serra de Magé, AMNH 3586	-0.244		MAYEDA,83
	HammadahalHamra 059	-0.348		CLAYTO,96
	*Ibitira	-0.064		CLAYTO,76
	*Ibitira	-0.12		CLAYTO,76
	*Ibitira	-0.034		CLAYTO,76
	*Ibitira	-0.21		MAYEDA,89B
	Mean	-0.107	0.067
	*Juvinas	-0.161		CLAYTO,76
	*Juvinas	-0.442		CLAYTO,76
	*Juvinas	-0.26		CLAYTO,76
	*Juvinas	-0.218		CLAYTO,76
	*Juvinas	-0.35		CLAYTO,76
	*Juvinas,P1500	-0.28		CLAYTO,96
	*Juvinas	-0.256		MAYEDA,83
	Mean	-0.281	0.063963
	Palo BlancoCreek, UNM B18	-0.215		CLAYTO,96
	ALHA76005	-0.246		CLAYTO,96
	ALHA77302	-0.305		CLAYTO,96
	ALHA78132	-0.208		CLAYTO,96
	EETA79004	-0.208		CLAYTO,96
	EETA79004	-0.222		MAYEDA,83
	EETA79004	-0.246		MAYEDA,83
	EETA79004	-0.168		MAYEDA,83
	Mean	-0.211	0.0283019
	EETA79005	-0.222		CLAYTO,96
	*Pasamonte,Me 2623	-0.15		CLAYTO,96
	Y 74450	-0.334		CLAYTO,96
	*Bholghati	-0.312		CLAYTO,96
	*Bholghati,BH18	-0.321		MAYEDA,89B
	*Bholghati,BH11	-0.33		MAYEDA,89B
	*Bholghati,BH24	-0.184		MAYEDA,89B
	*Bholghati,BH25	-0.43		MAYEDA,89B
	Mean	-0.3154	0.0700345
	EET 87513,N	-3.133		BUCHAN,93
	EET 87513	-0.167		CLAYTO,96
	Mean	-1.65	2.966
	*Kapoeta	-0.214		CLAYTO,96
	*Kapoeta	-0.212		PUN ,91
	Mean	-0.213	0.002
	Monticello,FMNH	-0.174		CLAYTO,96
	Monticello	-0.073		OLSEN ,87
	Mean	-0.1235	0.101
	QUE 93723	-0.358		CLAYTO,96
	QUE 94200	-0.217		CLAYTO,96
	Y 7308	-0.318		ONUMA ,78
	Y 791192	-0.334		CLAYTO,96
	*Yurtuk	-0.179		CLAYTO,76
	*Yurtuk	-0.176		CLAYTO,76
	*Yurtuk	-0.363		CLAYTO,76
	*Yurtuk, ASU	-0.34		CLAYTO,96
	Mean	-0.2645	0.0873856
References:
Jörn Koblitz (2012) MetBase-Meteorite Information Database
Young E.D. et al (2016) Oxygen isotopic evidence for vigorous mixing during the Moon-forming giant impact. Science 351, 493-496.
Greenwood, R. C., Barrat, J. A., Miller, M. F., Anand, M., Dauphas, N., Franchi, I. A., ... & Starkey, N. A. (2018). Oxygen isotopic evidence for accretion of Earth’s water before a high-energy Moon-forming giant impact. Science advances, 4(3), eaao5928.
Greenwood, R. C., Franchi, I. A., Findlay, R., Malley, J. A., Ito, M., Yamaguchi, A., ... & Tsuda, Y. (2023). Oxygen isotope evidence from Ryugu samples for early water delivery to Earth by CI chondrites. Nature Astronomy, 7(1), 29-38.

## Sheet: e48Ca
	Group	Sample	ε48Ca	±	References	Group mean	±
BSE	BSE	BHVO-2	0.063	0.075	Schiller et al. (2018)	-0.0048254	0.0374359
		BCR-2	0.052	0.034	Schiller et al. (2018)
		DNC-1	0.01	0.04	Schiller et al. (2018)
		HBHVO-1	-0.061	0.081	Schiller et al. (2018)
		SGR-1	-0.046	0.087	Schiller et al. (2018)
		Sarm 40	-0.067	0.097	Schiller et al. (2018)
		BIR-1a	0.002	0.017	Schiller et al. (2018)
		BIR-1a	0.061	0.057	Schiller et al. (2018)
		BIR-1	-0.008	0.075	Onyett et al. (2023)
		BIR-1	-0.013	0.074	Onyett et al. (2023)
		BIR-1	-0.026	0.058	Onyett et al. (2023)
		BIR-1	0.023	0.068	Onyett et al. (2023)
		BIR-1	0.02	0.1	Onyett et al. (2023)
		BIR-1	0.017	0.035	Onyett et al. (2023)
		BIR-1	0.061	0.057	Onyett et al. (2023)
		Mean	0.0152222	0.019229
CC	CI	Orgueil	2.02	0.52	Dauphas et al. (2014)	2.09367	0.0326644
		Orgueil	2.07	0.22	Dauphas et al. (2014)
		Orgueil	2.3	0.8	Huang and Jacobsen (2017)
		Mean	2.13	0.140791
		Ivuna	2.061	0.085	Schiller et al. (2015)
	Ryugu	A0022	1.97	0.33	Nakamura et al. (2022)
	Ryugu	C0081	2.21	0.27	Nakamura et al. (2022)
		Mean	2.09	0.24
	CM	Jbilet Winselwan	3.14	0.14	Schiller et al. (2018)	2.62	1.04
		Murchison	2.1	0.9	Huang and Jacobsen (2017)
	CO	Lance	3.87	0.56	Dauphas et al. (2014)	3.87	0.56
	CV	Leoville	3.92	0.5	Dauphas et al. (2014)	3.24243	1.35514
		Allende	2.9	0.6	Huang and Jacobsen (2017)
		Allende	2.415	0.051	Onyett et al. (2023)
		Allende	2.571	0.061	Onyett et al. (2023)
		Allende	2.517	0.062	Onyett et al. (2023)
		Allende	2.559	0.04	Onyett et al. (2023)
		Allende	2.493	0.051	Onyett et al. (2023)
		Allende	2.499	0.027	Onyett et al. (2023)
		Mean	2.56486	0.0416333
OC	H	Kesen	-0.22	0.63	Dauphas et al. (2014)	-0.0433333	0.363481
		Kesen	-0.24	0.34	Dauphas et al. (2014)
		Mean	-0.23	0.02
		Guarena	-0.3	1	Huang and Jacobsen (2017)
		Grady (1937)	0.4	0.7	Huang and Jacobsen (2017)
	L	Ausson		0.68	Dauphas et al. (2014)	-0.2565	0.0768552
		Bovedy	-0.354	0.029	Schiller et al. (2015)
		Kramer Creek	-0.345	0.107	Schiller et al. (2018)
		NWA 5697	-0.255	0.082	Schiller et al. (2018)
		Bruderham		0.8	Huang and Jacobsen (2017)
		Peace River	-0.2	1.2	Huang and Jacobsen (2017)
		NWA 869	-0.072	0.064	Onyett et al. (2023)
		NWA 869	-0.136	0.028	Onyett et al. (2023)
		NWA 869	-0.103	0.045	Onyett et al. (2023)
		NWA 869	-0.203	0.06	Onyett et al. (2023)
		NWA 869	-0.1285	0.0561219	Onyett et al. (2023)
		Mean	-0.1285	0.0388824
	LL	Paragould	0.21	0.52	Dauphas et al. (2014)	-0.321125	0.0948528
		Paragould	-0.62	0.6	Dauphas et al. (2014)
		Mean	-0.1795	0.681519
		NWA 4910	-0.443	0.093	Schiller et al. (2018)
		Ragland	-0.352	0.075	Onyett et al. (2023)
		Richfield	-0.31	0.079	Onyett et al. (2023)
EC	EH	Adhi Kot	-0.32	0.56	Dauphas et al. (2014)	-0.197525	0.234716
		Abee	0.4	0.7	Huang and Jacobsen (2017)
		Indarch	-0.9	1.3	Huang and Jacobsen (2017)
		SAH 97096	-0.19	0.22	Zhu et al. (2023)
		Itqyi	-0.083	0.058	Onyett et al. (2023)
		Itqyi	-0.03	0.061	Onyett et al. (2023)
		Itqyi	-0.112	0.041	Onyett et al. (2023)
		Itqyi	-0.059	0.042	Onyett et al. (2023)
		Itqyi	-0.172	0.057	Onyett et al. (2023)
		Mean	-0.0912	0.043471
		Sahara 97159	-0.173	0.068	Onyett et al. (2023)
		Sahara 97160	-0.157	0.044	Onyett et al. (2023)
		Sahara 97161	-0.149	0.079	Onyett et al. (2023)
	EL	Jajh	-0.22	0.35	Dauphas et al. (2014)	-0.246	0.132705
		Jajh	-0.58	0.4	Dauphas et al. (2014)
		Mean	-0.4	0.36
		Pillistfer	-0.124	0.065	Onyett et al. (2023)
		Yilmia	-0.214	0.054	Onyett et al. (2023)
Angrites		Angra dos reis	-1.32	0.18	Chen et al. (2011)	-1.05975	0.180779
		SAH99555	-1.13	0.32	Chen et al. (2011)
		D'Orbigny	-0.853	0.075	Schiller et al. (2015)
		Sahara 99555	-0.936	0.066	Schiller et al. (2015)
HED		GRO95555	-1.64	0.46	Chen et al. (2011)	-1.3651	0.255079
		Tatahouine	-1.53	0.56	Chen et al. (2011)
		LAP91900	-1.48	0.24	Chen et al. (2011)
		PCA82502	-0.87	0.09	Chen et al. (2011)
		Stannern	-1.024	0.043	Schiller et al. (2015)
		Camel Donga	-1.88	0.62	Dauphas et al. (2014)
		Juvinas	-0.88	0.19	Chen et al. (2011)
		Juvinas	-0.915	0.071	Schiller et al. (2015)
		Juvinas	-1.6	1	Huang and Jacobsen (2017)
		Mean	-1.13167	0.382748
References:
Chen H.-W., Lee T., Lee D.-C., Shan J.J.-S., Chen J.C. (2011) 48Ca heterogeneity in differentiated meteorites. The Astrophysical Journal Letters 743, L23
Dauphas N., Chen J.H., Papanastassiou D.A. (2015) Testing Earth-Moon isotopic homogenization with calcium-48. Lunar and Planetary Science Conference 46, #2436.
Dauphas N., Chen J.H., Zhang J., Papanastassiou D.A., Davis A.M., Travaglio C. (2014) Calcium-48 isotopic anomalies in bulk chondrites and achondrites: evidence for a uniform isotopic reservoir in the inner protoplanetary disk. Earth and Planetary Science Letters 407, 96-108.
Huang, S., & Jacobsen, S. B. (2017). Calcium isotopic compositions of chondrites. Geochimica et Cosmochimica Acta, 201, 364-376.
Nakamura et al. (2022) On the origin and evolution of asteroid Ryugu: A comprehensive geochemical perspective.Proc. Jpn. Acad., Ser. B 98, 227-279.
Onyett, I.J., Schiller, M., Makhatadze, G.V. et al. (2023) Silicon isotope constraints on terrestrial planet accretion. Nature.
Schiller M., Paton C., Bizzarro M. (2015) Evidence for nucleosynthetic enrichment of the protosolar molecular cloud core by multiple supernova events. Geochimica et Cosmochimica Acta 149, 88-102.
Schiller, M., Bizzarro, M., & Fernandes, V. A. (2018). Isotopic evolution of the protoplanetary disk and the building blocks of Earth and the Moon. Nature, 555(7697), 507-510.
Zhu, K., Schiller, M., Moynier, F., Groen, M., Alexander, C. M. D., et al. (2023). Chondrite diversity revealed by chromium, calcium and magnesium isotopes. Geochimica et Cosmochimica Acta, 342, 156-168.

## Sheet: e50Ti
	Group	Sample	ε50Ti	±	Reference	Group mean	±
BSE			0.01	0.01	Zhang et al. (2012)	0.01	0.01
CC	CI	Orgueil	1.92	0.27	Trinquier et al. (2009)	1.90229	0.0808492
		Orgueil	1.86	0.11	Trinquier et al. (2009)
		Orgueil	1.87	0.04	Trinquier et al. (2009)
		Orgueil	1.74	0.05	Zhang et al. (2012)
		Orgueil	1.94	0.1	Hellmann et al. (2023)
		Orgueil	2.12	0.12	Yokoyama et al. (2023)
		Orgueil	1.93	0.19	Yokoyama et al. (2023)
		Orgueil	1.92	0.06	Rüfenacht et al. (2023)
		Mean	1.9125	0.0700669
		Ivuna	2.08	0.51	Williams et al. (2021)
		Ivuna	1.91	0.1	Rüfenacht et al. (2023)
		Ivuna	1.97	0.06	Rüfenacht et al. (2023)
		Mean	1.98667	0.081286
		Ryugu	1.77	0.05	Yokoyama et al. (2023)
		Alais	2.03	0.1	Yokoyama et al. (2023)
		Alais	1.85	0.2	Yokoyama et al. (2023)
		Mean	1.94	0.18
	CM	Murchison	3.06	0.33	Trinquier et al. (2009)	2.99111	0.175744
		Murchison	3.03	0.11	Trinquier et al. (2009)
		Murchison	3.15	0.05	Trinquier et al. (2009)
		Murchison	2.96	0.07	Trinquier et al. (2009)
		Murchison	3.19	0.11	Trinquier et al. (2009)
		Murchison	2.94	0.06	Trinquier et al. (2009)
		Murchison	3.08	0.05	Trinquier et al. (2009)
		Murchison	2.83	0.19	Zhang et al. (2011)
		Murchison	2.81	0.15	Torrano et al. (2021)
		Murchison	2.9	0.17	Yokoyama et al. (2023)
		Mean	2.995	0.0773175
		Murray	2.84	0.05	Zhang et al. (2012)
		Murray	3.01	0.09	Rüfenacht et al. (2023)
		Murray	2.67	0.15	Torrano et al. (2021)
		Mean	2.84	0.160278
		GRO 95566	3.5	0.15	Torrano et al. (2021)
		Aguas Zarcas A	2.21	0.18	Torrano et al. (2021)
		Aguas Zarcas B	2.86	0.23	Torrano et al. (2021)
		Mean	2.535	0.65
		NWA 11024	2.85	0.09	Hellmann et al. (2023)
		WIS 91600	3.07	0.05	Hellmann et al. (2023)
		NWA 11086	2.82	0.09	Hellmann et al. (2023)
		Cold Bokeveld	3.27	0.09	Rüfenacht et al. (2023)
		Jbilet Winselwan	3.04	0.05	Rüfenacht et al. (2023)
	CO	Felix	4.69	0.12	Trinquier et al. (2009)	3.485	0.406915
		Isna	3.54	0.07	Trinquier et al. (2009)
		Isna	2.83	0.15	Torrano et al. (2021)
		Mean	3.185	0.71
		Ornans	3.37	0.09	Zhang et al. (2012)
		Lance	3.46	0.1	Zhang et al. (2012)
		DAG 005	3.44	0.08	Rüfenacht et al. (2023)
		NWA 13464	2.8	0.08	Rüfenacht et al. (2023)
		Acfer 202	3.45	0.08	Rüfenacht et al. (2023)
	CV	Allende	5.01	0.29	Trinquier et al. (2009)	3.36	0.380964
		Allende	3.68	0.25	Zhang et al. (2011)
		Allende	3.41	0.09	Zhang et al. (2011)
		Allende	3.37	0.07	Zhang et al. (2011)
		Allende	3.41	0.07	Zhang et al. (2012)
		Allende	3.52	0.04	Zhang et al. (2012)
		Allende	3.48143	0.169071	Burkhardt et al. (2017)
		Allende	3.23	0.14	Sanborn et al. (2019)
		Allende	3.31	0.14	Gerber et al. (2017)
		Allende	3.22	0.34	Gerber et al. (2017)
		Allende	3.14	0.09	Gerber et al. (2017)
		Allende	3.34	0.08	Gerber et al. (2017)
		Allende	3.2	0.16	Gerber et al. (2017)
		Allende	3.34	0.09	Gerber et al. (2017)
		Allende	3.28	0.12	Gerber et al. (2017)
		Allende	3.33	0.18	Gerber et al. (2017)
		Allende	3.48143	0.169071	Burkhardt et al. (2017)
		Allende	3.21	0.11	Metzler et al. (2021)
		Allende	3.36	0.19	Yokoyama et al. (2023)
		Allende	3.07	0.15	Williams et al. (2021)
		Allende	2.59	0.05	Rüfenacht et al. (2023)
		Mean	3.38014	0.83918
		Leoville	4.09	0.08	Zhang et al. (2012)
		NWA 1839	3.2	0.51	Williams et al. (2021)
		Vigarano	3.35	0.09	Rüfenacht et al. (2023)
		Grosnaja	2.77	0.1	Rüfenacht et al. (2023)
OC	H	Juancheng	-0.54	0.26	Trinquier et al. (2009)	-0.569732	0.102012
		St-Severin	-0.74	0.2	Trinquier et al. (2009)
		St Severin	-0.78	0.22	Zhang et al. (2012)
		St Severin	-0.79	0.34	Zhang et al. (2012)
		Mean	-0.77	0.0249444
		Kesen	-0.37	0.05	Zhang et al. (2012)
		Allegan	-0.606252	0.289957	Burkhardt et al. (2017)
		Allegan	-0.49	0.05	Rüfenacht et al. (2023)
		Mean	-0.548126	0.116252
		Watson 012	-0.73	0.2	Williams et al. (2021)
		Forest Vale	-0.6	0.08	Rüfenacht et al. (2023)
		Richardton	-0.43	0.08	Rüfenacht et al. (2023)
	L	Hedjaz	-0.65	0.13	Trinquier et al. (2009)	-0.636381	0.0260665
		Ausson	-0.64	0.03	Zhang et al. (2012)
		Isoulane-n-Amahar	-0.59	0.05	Zhang et al. (2012)
		Alfianello	-0.638	0.095	Larsen et al. (2018)
		Renchen	-0.81	0.15	Bischoff et al. (2019)
		Renchen	-0.64	0.08	Bischoff et al. (2019)
		Renchen	-0.64	0.08	Rüfenacht et al. (2023)
		Mean	-0.696667	0.0925363
		QUE 97008	-0.65	0.04	Rüfenacht et al. (2023)
		Ozerki	-0.59	0.05	Rüfenacht et al. (2023)
	LL	Dar al Gani	-0.72	0.16	Trinquier et al. (2009)	-0.667619	0.039629
		Krymka	-0.66	0.05	Zhang et al. (2012)
		Paragould	-0.61	0.07	Zhang et al. (2012)
		Ragland	-0.7	0.13	Gerber et al. (2017)
		Saint-Séverin	-0.78	0.22	Zhang et al. (2011)
		Saint-Séverin	-0.79	0.34	Zhang et al. (2011)
		Saint-Séverin	-0.66	0.08	Rüfenacht et al. (2023)
		Mean	-0.743333	0.0682045
		Parnallee	-0.59	0.09	Rüfenacht et al. (2023)
		Stubenberg	-0.65	0.04	Rüfenacht et al. (2023)
EC	EH	Qingzhen	-0.26	0.32	Trinquier et al. (2009)	-0.146667	0.0514062
		Sahara 97072	-0.15	0.06	Zhang et al. (2012)
		Indarch	-0.13	0.05	Zhang et al. (2012)
		Indarch	-0.2	0.1	Rüfenacht et al. (2023)
		Mean	-0.165	0.0494975
		Adhi Kot	-0.1	0.04	Zhang et al. (2012)
		Abee	-0.06	0.04	Zhang et al. (2012)
		Abee	-0.05	0.13	Rüfenacht et al. (2023)
		Mean	-0.055	0.01
		Saint-Sauveur	-0.15	0.09	Zhang et al. (2012)
	EL	Pillistfer	-0.145153	0.272063	Burkhardt et al. (2017)	-0.245031	0.102191
		Hvittis	-0.29	0.07	Zhang et al. (2012)
		Jajh deh Kot Lalu	-0.29	0.1	Zhang et al. (2012)
		MAC 02837	-0.09	0.29	Gerber et al. (2017)
		PCA 91020	-0.41	0.1	Rüfenacht et al. (2023)
Angrites		Angra dos Reis	-1.12	0.23	Trinquier et al. (2009)	-1.1645	0.0415319
		D'Orbigny	-1.55	0.22	Trinquier et al. (2009)
		D'Orbigny	-1.11	0.06	Zhang et al. (2012)
		Mean	-1.33	0.311127
		NWA 2999	-1.22	0.25	Trinquier et al. (2009)
		NWA 1296	-1.11	0.1	Trinquier et al. (2009)
		Sahara 99555	-1.29	0.1	Trinquier et al. (2009)
		Sahara 99555	-1.09	0.12	Trinquier et al. (2009)
		Mean	-1.19	0.2
		Lewis Cliff 86010	-1.1	0.34	Trinquier et al. (2009)
		NWA 4801	-1.16	0.06	Zhang et al. (2012)
		NWA 2999	-1.15	0.06	Zhang et al. (2012)
		NWA 2999	-1.12	0.05	Zhang et al. (2012)
		Mean	-1.135	0.03
		NWA 6291	-1.12	0.05	Zhang et al. (2012)
		Sahara 99555	-1.16	0.04	Zhang et al. (2012)
HED		Juvinas	-1.02	0.12	Trinquier et al. (2009)	-1.23733	0.0288991
		Juvinas	-1.33	0.14	Zhang et al. (2011)
		Juvinas	-1.29	0.05	Zhang et al. (2011)
		Juvinas	-1.25	0.05	Zhang et al. (2012)
		Juvinas	-1.19	0.07	Rüfenacht et al. (2023)
		Mean	-1.216	0.0969288
		Ibitira	-1.19	0.09	Trinquier et al. (2009)
		Bouvante	-1.23	0.16	Trinquier et al. (2009)
		Tatahouine	-1.3	0.36	Trinquier et al. (2009)
		Tatahouine	-1.22	0.06	Zhang et al. (2012)
		Mean	-1.26	0.08
		Kapoeta	-1.23	0.04	Zhang et al. (2012)
		Millbillillie	-1.22	0.11	Zhang et al. (2012)
		Camel Donga	-1.34	0.09	Zhang et al. (2012)
		Ibitira	-1.19	0.04	Zhang et al. (2012)
		Pasamonte	-1.26	0.08	Rüfenacht et al. (2023)
References:
Bischoff, A., Barrat, J.-A., Berndt, J., et al. (2019). The Renchen L5-6 chondrite breccia – The first confirmed meteorite fall from Baden-Württemberg (Germany). Chemie Der Erde, 79(4), 125525-.
Burkhardt, C., Dauphas, N., Tang, H., Fischer-Gödde, M., Qin, L., Chen, J.H., Rout, S.S., Pack, A., Heck, P.R. and Papanastassiou, D.A. (2017). In search of the Earth-forming reservoir: Mineralogical, chemical, and isotopic characterizations of the ungrouped achondrite NWA 5363/NWA 5400 and selected chondrites. Meteorit Planet Sci, 52: 807-826.
Gerber, S., Burkhardt, C., Budde, G., Metzler, K., & Kleine, T. (2017). Mixing and Transport of Dust in the Early Solar Nebula as Inferred from Titanium Isotope Variations among Chondrules. Astrophysical Journal. Letters, 841(1), L17-.
Hellmann, J. L., Schneider, J. M., Wölfer, E., Drążkowska, J., Jansen, C. A., Hopp, T., Burkhardt, C., & Kleine, T. (2023). Origin of Isotopic Diversity among Carbonaceous Chondrites. Astrophysical Journal. Letters, 946(2), L34-.
Larsen, K. K., Wielandt, D., & Bizzarro, M. (2018). Multi-element ion-exchange chromatography and high-precision MC-ICP-MS isotope analysis of Mg and Ti from sub-mm-sized meteorite inclusions. Journal of Analytical Atomic Spectrometry, 33(4), 613–628.
Metzler, K., Hezel, D. C., Barosch, J., Wölfer, E., Schneider, J. M., Hellmann, J. L., Berndt, J., Stracke, A., Gattacceca, J., Greenwood, R. C., Franchi, I. A., Burkhardt, C., & Kleine, T. (2021). The Loongana (CL) group of carbonaceous chondrites. Geochimica et Cosmochimica Acta, 304, 1–31.
Rüfenacht, M., Morino, P., Lai, Y.-J., Fehr, M. A., Haba, M. K., & Schönbächler, M. (2023). Genetic relationships of solar system bodies based on their nucleosynthetic Ti isotope compositions and sub-structures of the solar protoplanetary disk. Geochimica et Cosmochimica Acta, 355, 110–125.
Torrano, Z. A., Schrader, D. L., Davidson, J., Greenwood, R. C., Dunlap, D. R., & Wadhwa, M. (2021). The relationship between CM and CO chondrites: Insights from combined analyses of titanium, chromium, and oxygen isotopes in CM, CO, and ungrouped chondrites. Geochimica et Cosmochimica Acta, 301, 70–90.
Trinquier, A., Elliott, T., Ulfbeck, D., Coath, C., Krot, A. N., & Bizzarro, M. (2009). Origin of Nucleosynthetic Isotope Heterogeneity in the Solar Protoplanetary Disk. Science, 324(5925), 374–376.
Williams, N. H., Fehr, M. A., Parkinson, I. J., Mandl, M. B., & Schönbächler, M. (2021). Titanium isotope fractionation in solar system materials. Chemical Geology, 568, 120009-.
Yokoyama et al. (2023). Water circulation in Ryugu asteroid affected the distribution of nucleosynthetic isotope anomalies in returned sample.Sci. Adv.9,eadi7048.
Zhang, J., Dauphas, N., Davis, A. et al. (2012) The proto-Earth as a significant source of lunar material. Nature Geosci 5, 251–255.

## Sheet: e54Cr
	Group	Sample	ε54Cr	±	Reference	Group mean	±
BSE			0.09	0.12	Zhu et al. (2021)	0.09	0.12
CC	CI	Orgueil	1.56	0.06	Trinquier et al. (2007)	1.46563	0.0941323
		Orgueil	1.51	0.2	Shukolyukov and Lugmair (2006a)
		Orgueil	1.55	0.13	Qin et al. (2010a)
		Orgueil	1.69	0.09	Qin et al. (2010a)
		Orgueil	1.73	0.08	Hellmann et al. (2023)
		Orgueil	1.56	0.06	Petitat et al. (2011)
		Orgueil	1.45	0.19	Bonnand et al. (2016)
		Orgueil	1.51	0.05	Zhu et al. (2021)
		Orgueil	1.5	0.08	Zhu et al. (2021)
		Orgueil	0.84	0.14	Yokoyama et al. (2023)
		Orgueil	1.49	0.14	Yokoyama et al. (2023)
		Orgueil	1.47	0.13	Yokoyama et al. (2023)
		Mean	1.48833	0.122062
		Ivuna	1.59	0.24	Shukolyukov and Lugmair (2006a)
		Ivuna	1.47	0.2	Shukolyukov and Lugmair (2006a)
		Ivuna	1.55	0.05	Schiller et al. (2014)
		Ivuna	1.69	0.25	Larsen et al. (2011)
		Ivuna	1.3	0.08	Williams et al. (2020)
		Ivuna	1.69	0.25	Larsen et al. (2011)
		Ivuna	1.59	0.14	Zhu et al. (2021)
		Ivuna	1.5	0.23	Van Kooten et al. (2021)
		Mean	1.5475	0.0843171
		Ryugu	1.52	0.04	Yokoyama et al. (2023)
		Alais	0.9	0.1	Yokoyama et al. (2023)
		Alais	1.5	0.17	Yokoyama et al. (2023)
		Alais	1.52	0.13	Yokoyama et al. (2023)
		Mean	1.30667	0.332176
	CM	Murchison	1.01	0.05	Trinquier et al. (2007)	0.998099	0.108968
		Murchison	0.97	0.2	Qin et al. (2010a)
		Murchison	1.1	0.15	Torrano et al. (2021)
		Murchison	0.98	0.19	Bonnand et al. (2016)
		Murchison	0.89	0.08	Jenniskens et al. (2022)
		Murchison	0.93	0.07	Van Kooten et al. (2020)
		Murchison	0.94	0.08	Yokoyama et al. (2023)
		Mean	0.974286	0.0472695
		Murray	1.13	0.21	Shukolyukov and Lugmair (2006a)
		Murray	0.84	0.13	Torrano et al. (2021)
		Murray	0.85	0.1	Van Kooten et al. (2020)
		Mean	0.94	0.155206
		Paris	0.925	0.094	Göpel et al. (2015)
		Jbilet	1.085	0.156	Göpel et al. (2015)
		NWA 8157	1.006	0.18	Göpel et al. (2015)
		Niger I	1.585	0.112	Göpel et al. (2015)
		GRO 95566	0.92	0.13	Torrano et al. (2021)
		Aguas Zarcas A	0.98	0.13	Torrano et al. (2021)
		Aguas Zarcas B	0.88	0.13	Torrano et al. (2021)
		Mean	0.93	0.0707107
		NWA 11024	1.02	0.16	Hellmann et al. (2023)
		WIS 91600	1.33	0.22	Hellmann et al. (2023)
		NWA 11086	1.03	0.16	Hellmann et al. (2023)
		Jbilet Winselwan	0.82	0.04	Zhu et al. (2021)
		Jbilet Winselwan	1.01	0.12	Van Kooten et al. (2016)
		Mean	0.915	0.19
		Sutter's Mill	0.95	0.09	Jenniskens et al. (2022)
		Sutter's Mill	0.88	0.07	Jenniskens et al. (2022)
		Mean	0.915	0.07
		Mighei	0.74	0.1	Van Kooten et al. (2020)
		Cbok	0.81	0.12	Van Kooten et al. (2020)
		Maribo	1.13	0.15	Van Kooten et al. (2020)
	CO	Felix	0.63	0.09	Trinquier et al. (2007)	0.827143	0.16185
		Lance	0.57	0.11	Trinquier et al. (2007)
		Kainsaz	1.02	0.24	Shukolyukov and Lugmair (2006a)
		Kainsaz	0.87	0.18	Qin et al. (2010a)
		Mean	0.945	0.15
		Isna	0.66	0.14	Torrano et al. (2021)
		Ornans	1.03	0.19	Bonnand et al. (2016)
		Ornans	0.9	0.03	Zhu et al. (2021)
		Mean	0.965	0.13
		MIL 07193	1.22	0.04	Zhu et al. (2021)
		DOM 10104	0.8	0.06	Zhu et al. (2021)
	CV	Allende	0.86	0.09	Trinquier et al. (2007)	0.877733	0.0848743
		Allende	0.85	0.17	Shukolyukov and Lugmair (2006a)
		Allende	0.98	0.14	Qin et al. (2010a)
		Allende	0.92	0.13	Qin et al. (2010a)
		Allende	0.9	0.12	Burkhardt et al. (2017)
		Allende	0.87	0.13	Torrano et al. (2021)
		Allende	0.94	0.13	Torrano et al. (2021)
		Allende	0.86	0.09	Williams et al. (2020)
		Allende	0.96	0.22	Metzler et al. (2021)
		Allende	1.03	0.19	Bonnand et al. (2016)
		Allende	0.87	0.08	Zhu et al. (2021)
		Allende	0.9	0.02	Zhu et al. (2021)
		Allende	0.94	0.02	Zhu et al. (2021)
		Allende	0.95	0.08	Zhu et al. (2021)
		Allende	0.96	0.05	Zhu et al. (2021)
		Allende	0.96	0.22	Schneider et al. (2020)
		Allende	1.06	0.3	Schneider et al. (2020)
		Allende	0.88	0.17	Zhu et al. (2020a)
		Allende	1.1	0.08	Zhu et al. (2020b)
		Allende	0.85	0.08	Yokoyama et al. (2023)
		Mean	0.932	0.0309386
		Vigarano	0.91	0.12	Qin et al. (2010a)
		Vigarano	0.82	0.13	Qin et al. (2010a)
		Vigarano	0.84	0.04	Zhu et al. (2021)
		Mean	0.856667	0.0445554
		Leoville	0.71	0.15	Qin et al. (2010a)
		Leoville	0.81	0.1	Zhu et al. (2021)
		Mean	0.76	0.1
		NWA 1839	1.03	0.07	Williams et al. (2020)
		NWA 12523	0.81	0.28	Van Kooten et al. (2021)
OC	H	Ste Marguerite	-0.39	0.07	Trinquier et al. (2007)	-0.371917	0.0287443
		Kernouve	-0.37	0.07	Trinquier et al. (2007)
		Kernouvé	-0.322	0.054	Pedersen et al. (2019)
		Mean	-0.346	0.048
		Portales Valley	-0.39	0.04	Schiller et al. (2014)
		Portales Valley	-0.365	0.037	Pedersen et al. (2019)
		Portales Valley	-0.341	0.048	Pedersen et al. (2019)
		Mean	-0.365333	0.0231004
		LAP 03601	-0.28	0.11	Qin et al. (2010a)
		Watson 012	-0.14	0.1	Williams et al. (2020)
		Bremervörde	-0.42	0.017	Pedersen et al. (2019)
		Roosevelt	-0.441	0.031	Pedersen et al. (2019)
		Laundry East	-0.398	0.043	Pedersen et al. (2019)
		Brownfield (1937)	-0.361	0.04	Pedersen et al. (2019)
		Beaver Creek	-0.397	0.036	Pedersen et al. (2019)
		Menow	-0.429	0.029	Pedersen et al. (2019)
		Bath	-0.36	0.039	Pedersen et al. (2019)
		Ochansk	-0.398	0.033	Pedersen et al. (2019)
		Dresden (Kansas)	-0.378	0.038	Pedersen et al. (2019)
		Scurry	-0.429	0.045	Pedersen et al. (2019)
		Allegan	-0.358	0.031	Pedersen et al. (2019)
		Forest City	-0.381	0.034	Pedersen et al. (2019)
		Aarhus	-0.405	0.029	Pedersen et al. (2019)
		Wayside	-0.412	0.048	Pedersen et al. (2019)
		Estacado	-0.35	0.064	Pedersen et al. (2019)
	L	Knyahinya	-0.38	0.08	Trinquier et al. (2007)	-0.34	0.0997775
		QUE 97008	-0.42	0.14	Qin et al. (2010a)
		Ozerki	-0.22	0.03	Rüfenacht et al. (2023)
	LL	Chainpur	-0.47	0.07	Trinquier et al. (2007)	-0.397778	0.0589901
		Chainpur	-0.41	0.14	Trinquier et al. (2007)
		Chainpur	-0.48	0.12	Trinquier et al. (2007)
		Mean	-0.453333	0.0356942
		St Severin	-0.41	0.1	Trinquier et al. (2007)
		GRO 95552	-0.33	0.1	Qin et al. (2010a)
EC	EH	Abee	-0.06	0.12	Trinquier et al. (2007)	0.0495238	0.0571973
		Abee	-0.02	0.08	Mougel et al. (2018)
		Mean	-0.04	0.275358
		Qingzhen	-0.02	0.08	Trinquier et al. (2007)
		Qingzhen	0	0.05	Mougel et al. (2018)
		Mean	-0.01	0.02
		Kota Kota	-0.02	0.21	Trinquier et al. (2007)
		Kota Kota	0.04	0.07	Trinquier et al. (2007)
		Kota-Kota	0	0.08	Mougel et al. (2018)
		Mean	0.00666667	0.0288033
		ALHA 77295	0.05	0.14	Qin et al. (2010a)
		Indarch	0.05	0.14	Qin et al. (2010a)
		QUE 94204	0.21	0.08	Qin et al. (2010a)
		SAH 97096	0.17	0.08	Zhu et al. (2021)
		SAH 97096	-0.01	0.14	Zhu et al. (2020a)
		Mean	0.08	0.18
	EL	Pillistfer	0.09	0.08	Trinquier et al. (2007)	0.0314286	0.0487272
		Hvittis	-0.01	0.17	Trinquier et al. (2007)
		PCA 91020	0.1	0.08	Qin et al. (2010a)
		MAC 88136	0.02	0.09	Qin et al. (2010a)
		LON 94100	-0.02	0.14	Qin et al. (2010a)
		Eagle	-0.07	0.07	Mougel et al. (2018)
		MAC88184	0.11	0.07	Mougel et al. (2018)
Angrites		Angra dos Reis	-0.36	0.07	Trinquier et al. (2007)	-0.413958	0.05674
		NWA 2999	-0.495	0.05	Schiller et al. (2014)
		NWA 2999	-0.53	0.25	Larsen et al. (2011)
		NWA 2999	-0.51	0.08	Zhu et al. (2019)
		Mean	-0.511667	0.0165552
		NWA 4801	-0.35	0.06	Shukolyukov et al. (2009)
		NWA 1296	-0.31	0.1	Zhu et al. (2019)
		NWA 7203	-0.55	0.11	Zhu et al. (2019)
		NWA 10463	-0.35	0.18	Zhu et al. (2019)
		Sahara 99555	-0.45	0.11	Zhu et al. (2019)
		D'Orbigny	-0.43	0.13	Zhu et al. (2019)
HED		Shalka	-0.8	0.06	Trinquier et al. (2007)	-0.690455	0.0637979
		Johnstown	-0.7	0.06	Trinquier et al. (2007)
		Tatahouine	-0.74	0.08	Trinquier et al. (2007)
		Juvinas	-0.71	0.12	Trinquier et al. (2007)
		Bouvante	-0.78	0.06	Trinquier et al. (2007)
		Bereba	-0.74	0.11	Trinquier et al. (2007)
		Stannern	-0.71	0.07	Trinquier et al. (2007)
		Pasamonte	-0.71	0.08	Trinquier et al. (2007)
		Jonzac	-0.69	0.1	Trinquier et al. (2007)
		Bilanga	-0.63	0.04	Schiller et al. (2014)
		Nuevo Laredo	-0.36	0.11	Qin et al. (2010a)
		Nuevo Laredo	-0.41	0.16	Qin et al. (2010a)
		Mean	-0.385	0.05
References:
Anand, A., Pape, J., Wille, M., Mezger, K., & Hofmann, B. (2021) Early differentiation of magmatic iron meteorite parent bodies from Mn–Cr chronometry. Geochemical Perspective Letters 20, 6-10.
Burkhardt C., Dauphas N., Tang H., Fischer-Gödde M., Qin L., Chen J.H., Rout S.S., Pack A., Heck P.R., Papanastassioy D.A. (2017) In search of the Earth-forming reservoir: Mineralogical, chemical, and isotopic characterizations of the ungrouped achondrite NWA 5363/NWA 5400 and selected chondrites. MAPS 52, 807-826.
Goodrich et al. (2017) Petrogenesis and provenance of ungrouped achondrite Northwest Africa 7325 from petrology, trace elements, oxygen, chromium and titanium isotopes, and mid-IR spectroscopy. Geochimica et Cosmochimica Acta 203, 381-403.
Gopel C., Birck J.-L. (2010) Mn/Cr systematics: a tool to discriminate the origin of primitive meteorites? Geochimica et Cosmochimica Acta 74, A348.
Hellmann J.L., Schneider J.M., Wölfer E., Drażkowska J., Jansen C.A., Hopp T., Burkhardt C., Kleine T. (2023) Origin of isotopic diversity among carbonaceous chondrites. The Astrophysical Journal Letters, in press.
Jenniskens, P., Fries, M. D., Yin, Q. Z., Zolensky, M., Krot, A. N., Sandford, S. A., ... & Sutter’s Mill Meteorite Consortium). (2012). Radar-enabled recovery of the Sutter’s Mill meteorite, a carbonaceous chondrite regolith breccia. Science, 338(6114), 1583-1587.
Kruijer, T. S., Borg, L. E., Wimpenny, J., & Sio, C. K. (2020). Onset of magma ocean solidification on Mars inferred from Mn-Cr chronometry. Earth and Planetary Science Letters, 542, 116315.
Larsen K.K., Trinquier A., Paton C., Schiller M., Wielandt D., Ivanova M.A., Connelly J.N., Nordlund A., Krot A.N., Bizzarro M. (2011) Evidence for magnesium isotope heterogeneity in the solar protoplanetary disk. The Astrophysical Journal Letters 735, L37.
Metzler, K., Hezel, D. C., Barosch, J., Wölfer, E., Schneider, J. M., Hellmann, J. L., ... & Kleine, T. (2021). The Loongana (CL) group of carbonaceous chondrites. Geochimica et Cosmochimica Acta, 304, 1-31.
Mougel, B., Moynier, F., & Göpel, C. (2018). Chromium isotopic homogeneity between the Moon, the Earth, and enstatite chondrites. Earth and Planetary Science Letters, 481, 1-8.
Pedersen, S. G., Schiller, M., Connelly, J. N., & Bizzarro, M. (2019). Testing accretion mechanisms of the H chondrite parent body utilizing nucleosynthetic anomalies. Meteoritics & Planetary Science, 54(6), 1215-1227.
Petitat, M., Birck, J. L., Luu, T. H., & Gounelle, M. (2011). The chromium isotopic composition of the ungrouped carbonaceous chondrite Tagish Lake. The Astrophysical Journal, 736(1), 23.
Qin L., Alexander C.M.o'D., Carlson R.W., Horan M.F., Yokoyama T. (2010a) Contributors to chromium isotope variation of meteorites. Geochimica et Cosmochimica Acta 74, 1122-1145.
Qin L., Rumble D., Alexander C.M.o'D., Carlson R.W., Jenniskens P., Shaddad M.H. (2010b) The chromium isotopic composition of Almahata Sitta. Meteoritics and Planetary Science 45, 1771-1777.
Rüfenacht M., Morino P., Lai Y.-J., Fehr M.A., Haba M.K., Schönbächler, M. (2023) Genetic relationship of solar system bodies based on their nucleosynthetic Ti isotope compositions and sub-structures of the solar protoplanetary disk. Geochimica et Cosmochimica Acta 355, 110-125.
Sanborn M.E., Wimpenny J., Williams C.D., Yamakawa A., Amelin Y., Irving A.J., Yin Q.Z. (2019) Carbonaceous achondrites Northwest Africa 6704/6693: Milestones for early solar system chronology and genealogy. GCA 245, 577-596.
Schiller M., Van Kooten E., Holst J.C., Olsen M.B., Bizzarro M. (2014) Precise measurement of chromium isotopes by MC-ICPMS. JAAS 29, 1406-1416.
Schneider, J. M., Burkhardt, C., Marrocchi, Y., Brennecka, G. A., & Kleine, T. (2020). Early evolution of the solar accretion disk inferred from Cr-Ti-O isotopes in individual chondrules. Earth and Planetary Science Letters, 551, 116585.
Shukolyukov A., Lugmair G.W. (2006a) Manganese-chromium isotope systematics of carbonaceous chondrites. Earth and Planetary Science Letters 250, 200-213.
Shukolyukov A., Lugmair G.W. (2006b) The Mn-Cr isotope systematics in the ureilites Kenna and LEW85440. LPSC XXXVII, #1478.
Shukolyukov A., Lugmair G.W., Irving A.J. (2009) Mn-Cr isotope systematics of angrite Northwest Africa 4801. LPSC 40, #1381.
Torrano Z.A., Schrader D.L., Davidson J., Greenwood R.C., Dunlap D.R., Wadhwa M. (2021) The relationship between CM and CO chondrites: Insights from combined analyses of titanium, chromium, and oxygen isotopes in CM, CO, and ungrouped chondrites. Geochimica et Cosmochimica Acta 301, 70-90.
Trinquier A., Birck J.-L., Allegre C.J. (2007) Widespread 54Cr heterogeneity in the inner solar system. The Astrophysical Journal 655, 1179-1185.
Van Kooten, E. M., Wielandt, D., Schiller, M., Nagashima, K., Thomen, A., Larsen, K. K., ... & Bizzarro, M. (2016). Isotopic evidence for primordial molecular cloud material in metal-rich carbonaceous chondrites. Proceedings of the National Academy of Sciences, 113(8), 2011-2016.
van Kooten, E., Cavalcante, L., Wielandt, D., & Bizzarro, M. (2020). The role of Bells in the continuous accretion between the CM and CR chondrite reservoirs. Meteoritics & planetary science, 55(3), 575-590.
Van Kooten, E., Schiller, M., Moynier, F., Johansen, A., Haugbølle, T., & Bizzarro, M. (2021). Hybrid accretion of carbonaceous chondrites by radial transport across the jupiter barrier. The Astrophysical Journal, 910(1), 70.
Yamakawa A., Yamashita K., Makishima A., Nakamura E. (2010) Chromium isotope systematics of achondrites: chronology and isotopic heterogeneity of the inner solar system bodies. The Astrophysical Journal 720, 150-154.
Yamashita K., Maruyama S., Yamakawa A., Nakamura E. (2010) 53Mn-53Cr chronometry of CB chondrites: evidence for uniform distribution of 53Mn in the early solar system. The Astrophysical Journal 728, 165.
Yamashita, K., Ueda, T., Nakamura, N., Kita, N., Heaman, L.M., (2005). Chromium isotopic study of mesosiderite and ureilite: evidence for ε54Cr deficit in differentiated meteorites (abstract). NIPR Symp. Antarct. Meteorit. XXIX, 100–101.
Yokoyama T. et al. (2023) Nucleosynthetic isotope heterogeneities in Ryugu samples due to extensive aqueous alteration on the parent body. Submitted.
Zhu, K., Moynier, F., Schiller, M., & Bizzarro, M. (2020). Dating and tracing the origin of enstatite chondrite chondrules with Cr isotopes. The Astrophysical Journal Letters, 894(2), L26.
Zhu, K., Moynier, F., Schiller, M., Alexander, C. M. D., Barrat, J. A., Bischoff, A., & Bizzarro, M. (2021). Mass-independent and mass-dependent Cr isotopic composition of the Rumuruti (R) chondrites: Implications for their origin and planet formation. Geochimica et Cosmochimica Acta, 293, 598-609.
Zhu, K., Moynier, F., Schiller, M., Alexander, C. M. D., Davidson, J., Schrader, D. L., ... & Bizzarro, M. (2021). Chromium isotopic insights into the origin of chondrite parent bodies and the early terrestrial volatile depletion. Geochimica et cosmochimica acta, 301, 158-186.
Zhu, K., Moynier, F., Wielandt, D., Larsen, K., Barrat, J.-A., & Bizzarro, M. (2019) Timing and Origin of the Angrite Parent Body Inferred from Cr Isotopes. The Astrophysical Journal Letters 877, L3.
Zhu, K., Schiller, M., Pan, L., Saji, N. S., Larsen, K. K., Amsellem, E., ... & Bizzarro, M. (2022). Late delivery of exotic chromium to the crust of Mars by water-rich carbonaceous asteroids. Science Advances, 8(46), eabp8415.

## Sheet: e84Sr
	Group	Sample	ε84Sr	±	Reference	Group mean	±
BSE						-0.0708142	0.148815
	Basalt	BCR-2	-0.18	0.3	Paton et al. (2013)	-0.115294	0.142351
		BCR-2	0.04	0.09	Hans et al. (2013)
		BCR	-0.013	0.186	Charlier et al. (2019)
		BCR-2	-0.01	0.12	Schneider et al. (2023)
		BCR-2	0.01	0.2	Schneider et al. (2023)
		BCR-2	0.13	0.14	Schneider et al. (2023)
		BCR-2	0.03	0.28	Schneider et al. (2023)
		Average	0.001	0.0652543
		BHVO-2	-0.25	0.22	Paton et al. (2013)
		BHVO-2	-0.18	0.22	Moynier et al. (2012)
		BHVO-2	0.03	0.31	Hans et al. (2013)
		BHVO-1	0.132	0.199	Charlier et al. (2019)
		BHVO-2	0.308	0.161	Charlier et al. (2019)
		BHVO-3	0.361	0.178	Charlier et al. (2019)
		BHVO-4	-0.195	0.145	Charlier et al. (2019)
		BHVO-2	0.02	0.09	Schneider et al. (2023)
		BHVO-2	-0.11	0.22	Schneider et al. (2023)
		Average	0.0128889	0.138321
		JB-1a	-0.21	0.25	Fukai & Yokoyama (2019)
		JB-3	-0.1	0.29	Fukai & Yokoyama (2019)
		JB-3	-0.18	0.22	Fukai & Yokoyama (2019)
		JB-3	-0.16	0.36	Fukai & Yokoyama (2019)
		JB-2	-0.03	0.11	Schneider et al. (2023)
		JB-2	0.02	0.14	Schneider et al. (2023)
		JB-3	-0.24	0.11	Moynier et al. (2012)
		Average	-0.128571	0.0671798
		BIR-1	0.03	0.44	Hans et al. (2013)
		BIR	0.245	0.266	Charlier et al. (2019)
		BIR-1	0.02	0.14	Schneider et al. (2023)
		Average	0.0983333	0.119846
		EW	-0.253	0.204	Charlier et al. (2019)
		MD37	0.103	0.196	Charlier et al. (2019)
		YP083scoria	-0.526	0.264	Charlier et al. (2019)
		YP079sc1	-0.646	0.176	Charlier et al. (2019)
		YP079sc2	0.186	0.178	Charlier et al. (2019)
		Average	-0.23	0.588313
	Andesite	AGV-2	-0.37	0.26	Moynier et al. (2012)	-0.133333	0.193754
		AGV-2	-0.03	0.26	Hans et al. (2013)
		AGV-2	0	0.07	Schneider et al. (2023)
	Granit/granodiorite	JG-1	-0.4	0.06	Moynier et al. (2012)	-0.32	0.113137
		G2	-0.24	0.12	Moynier et al. (2012)
	Gabbro	B	0.54	0.169	Charlier et al. (2019)	0.166429	0.173793
		C	0.181	0.255	Charlier et al. (2019)
		D	-0.257	0.17	Charlier et al. (2019)
		E	0.083	0.182	Charlier et al. (2019)
		F	0.105	0.184	Charlier et al. (2019)
		G	0.366	0.168	Charlier et al. (2019)
		H	0.147	0.21	Charlier et al. (2019)
	Rhyolite	YR289	0.189	0.19	Charlier et al. (2019)	0.0481273	0.0939896
		YR291	0.023	0.199	Charlier et al. (2019)
		YR292	0.33	0.192	Charlier et al. (2019)
		YR294	0.25	0.213	Charlier et al. (2019)
		YR296	0.041	0.191	Charlier et al. (2019)
		YR297	0.133	0.17	Charlier et al. (2019)
		YR300	0.036	0.2	Charlier et al. (2019)
		YR302	0.026	0.206	Charlier et al. (2019)
		YR303	0.43	0.275	Charlier et al. (2019)
		YR304	0.005	0.27	Charlier et al. (2019)
		YR305	0.143	0.182	Charlier et al. (2019)
		YR307	0.2422	0.185	Charlier et al. (2019)
		YP126	-0.327	0.163	Charlier et al. (2019)
		YP127	-0.284	0.406	Charlier et al. (2019)
		YP045	0.004	0.193	Charlier et al. (2019)
		YP049	0.301	0.365	Charlier et al. (2019)
		YP053	-0.235	0.272	Charlier et al. (2019)
		YP059	0.036	0.194	Charlier et al. (2019)
		YP060	-0.013	0.185	Charlier et al. (2019)
		YP061	0.367	0.208	Charlier et al. (2019)
		YP067	0.457	0.489	Charlier et al. (2019)
		YP074	-0.066	0.43	Charlier et al. (2019)
		YP079	-0.105	0.19	Charlier et al. (2019)
		YP081	0.398	0.2	Charlier et al. (2019)
		YP083fpg	-0.24	0.172	Charlier et al. (2019)
		YP084	-0.585	0.363	Charlier et al. (2019)
		YP131	-0.33	0.17	Charlier et al. (2019)
		YP132	0.308	0.317	Charlier et al. (2019)
		YP137	-0.264	0.425	Charlier et al. (2019)
		YP134	0.14	0.303	Charlier et al. (2019)
		YP136	0.596	0.187	Charlier et al. (2019)
		YP142	-0.189	0.206	Charlier et al. (2019)
		YP143	-0.229	0.183	Charlier et al. (2019)
CC	CI	Ivuna	0.37	0.1	Paton et al. (2013)	0.328817	0.0947358
		Orgueil	0.42	0.17	Moynier et al. (2012)
		Orgueil	-0.013	0.25	Fukai and Yokoyama (2019)
		Orgueil	1.216	0.208	Charlier et al. (2019)
		Orgueil	0.2	0.22	Schneider et al. (2023)
		Average	0.4386	0.373154
		Y-980115	0.18	0.25	Fukai and Yokoyama (2019)
		Alais	0.326667	0.274	Charlier et al. (2019)
	CM	Murchison	0.37	0.52	Andreasen & Sharma (2007)	0.395459	0.208525
		Murchison	0.34	0.38	Moynier et al. (2012)
		Murchison	0.48	0.14	Yokoyama et al. (2015)
		Murchison	0.38	0.12	Yokoyama et al. (2015)
		Murchison	0.47	0.13	Yokoyama et al. (2015)
		Murchison	0.32	0.16	Yokoyama et al. (2015)
		Murchison	0.72	0.15	Yokoyama et al. (2015)
		Murchison	0.35	0.16	Yokoyama et al. (2015)
		Murchison	0.64	0.12	Yokoyama et al. (2015)
		Murchison	0.78	0.16	Yokoyama et al. (2015)
		Murchison	0.39	0.3	Fukai and Yokoyama (2019)
		Murchison	0.39	0.22	Fukai and Yokoyama (2019)
		Murchison	1.737	0.191	Charlier et al. (2019)
		Murchison	0.316	0.355	Charlier et al. (2019)
		Murchison	0.653333	0.0196261	Schneider et al. (2023)
		Average	0.555756	0.180104
		Jbilet Winselwan	-0.12	0.22	Fukai and Yokoyama (2019)
		Cold Bokkeveld	0.854	0.193	Charlier et al. (2019)
		Cold Bokkeveld	0.34	0.32	Sakuma et al. (2020)
		Average	0.597	0.514
		Murray	0.46	0.25	Sakuma et al. (2020)
		Nogoya	0.28	0.21	Sakuma et al. (2020)
		MET 01070	0.6	0.17	Schneider et al. (2023)
	CO	Ornans	0.41	0.21	Moynier et al. (2012)	0.4665	0.159739
		Ornans	0.351	0.199	Charlier et al. (2019)
		Average	0.3805	0.059
		Kainsaz	0.42	0.24	Fukai and Yokoyama (2019)
		Kainsaz	0.78	0.18	Charlier et al. (2019)
		Average	0.6	0.36
		DaG 190	0.3	0.25	Fukai and Yokoyama (2019)
		Felix	0.749	0.166	Charlier et al. (2019)
		Moss	0.303	0.214	Charlier et al. (2019)
	CV	Allende	0.71	0.13	Yokoyama et al. (2015)	0.787833	0.0680557
		Allende	0.53	0.15	Yokoyama et al. (2015)
		Allende	0.55	0.11	Yokoyama et al. (2015)
		Allende	0.54	0.13	Yokoyama et al. (2015)
		Allende	0.69	0.26	Moynier et al. (2012)
		Allende	0.83	0.17	Moynier et al. (2012)
		Allende	0.66	0.25	Fukai and Yokoyama (2019)
		Allende	0.69	0.22	Fukai and Yokoyama (2019)
		Allende	0.49	0.42	Andreasen & Sharma (2007)
		Allende	0.938	0.186	Charlier et al. (2019)
		Allende	0.91	0.19	Schneider et al. (2023)
		Allende	0.65	0.15	Schneider et al. (2023)
		Average	0.682333	0.0815473
		ALL	0.805	0.266	Charlier et al. (2019)
		Vigarano	0.792	0.193	Charlier et al. (2019)
		Efremovka	0.872	0.161	Charlier et al. (2019)
OC	H	Bath	-0.13	0.28	Moynier et al. (2012)	0.0272	0.396058
		Chergach	-0.13	0.07	Moynier et al. (2012)
		NWA 4428	-0.48	0.18	Sakuma et al. (2020)
		Forest City	0.028	0.25	Fukai & Yokoyama (2019)
		Limerick	0.848	0.253	Charlier et al. (2019)
	L	Bovedy	-0.2	0.57	Paton et al. (2013)	0.03205	0.113779
		Kramer Creek	-0.08	0.14	Paton et al. (2013)
		Saratov	-0.04	0.05	Moynier et al. (2012)
		Saratov	0.085	0.25	Fukai & Yokoyama (2019)
		Average	0.0225	0.125
		Modoc (1905)	0.024	0.24	Fukai & Yokoyama (2019)
		Alfianello	0.323	0.218	Charlier et al. (2019)
		Harleton	0.345	0.18	Charlier et al. (2019)
		Salles	-0.224	0.192	Charlier et al. (2019)
		Barwell	-0.04	0.23	Schneider et al. (2023)
		Aumale	0.08	0.16	Schneider et al. (2023)
		Leedey	0.07	0.12	Schneider et al. (2023)
	LL	RBT 04127	-0.43	0.1	Moynier et al. (2012)	-0.1459	0.153845
		Tuxtuac	0.071	0.25	Fukai & Yokoyama (2019)
		Saint-Severin	0.045	0.24	Fukai & Yokoyama (2019)
		Saint-Severin	-0.09	0.25	Andreasen & Sharma (2007)
		Average	-0.0225	0.135
		Appley Bridge	-0.133	0.207	Charlier et al. (2019)
		Dhurmsala	-0.215	0.208	Charlier et al. (2019)
EC	EH	SAH 97096	-0.08	0.26	Paton et al. (2013)	-0.0885	0.0618049
		Sahara 97072	-0.34	0.06	Moynier et al. (2012)
		Sahara 97072	0.081	0.25	Fukai & Yokoyama (2019)
		Average	-0.1295	0.421
		Y-691	-0.11	0.25	Fukai & Yokoyama (2019)
		Y-980223	0.039	0.33	Fukai & Yokoyama (2019)
		Abee	-0.162	0.193	Charlier et al. (2019)
	EL	A-882039	0.059	0.25	Fukai & Yokoyama (2019)	0.0358	0.0507114
		ALHA 81021	0.05	0.13	Schneirder et al. (2023)
		LAP10014.22	-0.07	0.03	Schneirder et al. (2023)
		Khaipur	0.1	0.1	Schneirder et al. (2023)
		Pillistfer	0.04	0.2	Schneirder et al. (2023)
Angrites		D'Orbigny	0.1	0.01	Paton et al. (2013)	-0.00153	0.0929507
		D'Orbigny	-0.12	0.2	Hans et al. (2013)
		D'Orbigny	0.294	0.184	Charlier et al. (2019)
		D'Orbigny	-0.268	0.2	Charlier et al. (2019)
		D'Orbigny	0.13	0.0163299	Schneider et al. (2023)
		Average	0.0272	0.177025
		SAH 99555	-0.21	0.06	Paton et al. (2013)
		NWA 4801	0.26	0.22	Hans et al. (2013)
		NWA 4801	0.06	0.17	Hans et al. (2013)
		Average	0.16	0.2
		Sah 99555	0.05	0.12	Hans et al. (2013)
		LEW 86010	0.1	0.16	Hans et al. (2013)
		NWA 6291	0.1	0.16	Hans et al. (2013)
		NWA 6291	0	0.17	Hans et al. (2013)
		NWA 6291	-0.19	0.1	Hans et al. (2013)
		Average	-0.03	0.138884
		99555 fsp	0.217	0.193	Charlier et al. (2019)
		4590	0.037	0.193	Charlier et al. (2019)
		4590	-0.232	0.247	Charlier et al. (2019)
		Average	-0.0975	0.269
		4801	-0.185	0.206	Charlier et al. (2019)
		4801	-0.359	0.187	Charlier et al. (2019)
		Average	-0.272	0.174
HED		NWA 4590	0.04	0.3	Schneider et al. (2023)	-0.0702632	0.0852106
		Pasamonte	-0.03	0.18	Moynier et al. (2012)
		Pasamonte	0.249	0.17	Charlier et al. (2019)
		Pasamonte	0.05	0.2	Schneider et al. (2023)
		Average	0.1495	0.140714
		Millbillillie	0	0.05	Moynier et al. (2012)
		Millbillillie	0.042	0.149	Charlier et al. (2019)
		Millbillillie	0.04	0.22	Schneider et al. (2023)
		Average	0.041	0.00141421
		Juvinas	0.04	0.13	Moynier et al. (2012)
		Juvinas	-0.03	0.21	Andreasen & Sharma (2007)
		Juvinas	-0.064	0.169	Charlier et al. (2019)
		Juvinas	0.03	0.15	Schneider et al. (2023)
		Average	-0.017	0.066468
		Serra de Magé	-0.04	0.14	Hans et al. (2013)
		Serra de Magé	-0.421	0.165	Charlier et al. (2019)
		Average	-0.2305	0.381
		Talampaya	0	0.12	Hans et al. (2013)
		Talampaya	0.041	0.156	Charlier et al. (2019)
		Average	0.0205	0.041
		Jonzac	0.04	0.15	Hans et al. (2013)
		Jonzac	-0.555	0.155	Charlier et al. (2019)
		Average	-0.2575	0.595
		Stannern	0.22	0.09	Hans et al. (2013)
		Stannern	-0.115	0.195	Charlier et al. (2019)
		Stannern	0.065	0.045	Schneider et al. (2023)
		Average	-0.025	0.127279
		Moore County	-0.3	0.17	Hans et al. (2013)
		Moore County	-0.146	0.179	Charlier et al. (2019)
		Moore County	0.09	0.34	Schneider et al. (2023)
		Average	-0.028	0.166877
		Moama	0.16	0.23	Hans et al. (2013)
		Sioux County	0.245	0.14	Charlier et al. (2019)
		Ibitera	0.032	0.136	Charlier et al. (2019)
		Camel Donga	-0.101	0.135	Charlier et al. (2019)
		Agoult	0.056	0.192	Charlier et al. (2019)
		Bereba	-0.177	0.183	Charlier et al. (2019)
		Emmaville	-0.483	0.185	Charlier et al. (2019)
		Lakangaon	-0.166	0.169	Charlier et al. (2019)
		Johnstown	-0.439	0.332	Charlier et al. (2019)
		Shalka	-0.135	0.958	Charlier et al. (2019)
		Bouvante	0.02	0.15	Schneider et al. (2023)
References:
Andreasen, R., & Sharma, M. (2007). Mixing and homogenization in the early solar system: clues from Sr, Ba, Nd, and Sm isotopes in meteorites. The Astrophysical Journal, 665(1), 874.
Charlier, B. L. A., Tissot, F. L. H., Dauphas, N., & Wilson, C. J. N. (2019). Nucleosynthetic, radiogenic and stable strontium isotopic variations in fine-and coarse-grained refractory inclusions from Allende. Geochimica et Cosmochimica Acta, 265, 413-430.
Fukai, R., & Yokoyama, T. (2019). Nucleosynthetic Sr–Nd isotope correlations in chondrites: Evidence for nebular thermal processing and dust transportation in the early Solar System. The Astrophysical Journal, 879(2), 79.
Hans, U., Kleine, T., & Bourdon, B. (2013). Rb–Sr chronology of volatile depletion in differentiated protoplanets: BABI, ADOR and ALL revisited. Earth and Planetary Science Letters, 374, 204-214.
Moynier, F., Day, J. M., Okui, W., Yokoyama, T., Bouvier, A., Walker, R. J., & Podosek, F. A. (2012). Planetary-scale strontium isotopic heterogeneity and the age of volatile depletion of early Solar System materials. The Astrophysical Journal, 758(1), 45.
Paton, C., Schiller, M., & Bizzarro, M. (2013). Identification of an 84Sr-depleted carrier in primitive meteorites and implications for thermal processing in the solar protoplanetary disk. The Astrophysical Journal Letters, 763(2), L40.
Sakuma, K., Hidaka, H., & Yoneda, S. (2020). Diversity and origin of strontium and barium isotopic anomalies in CM chondrites. Geochemical Journal, 54(6), 393-410.
Schneider, J. M., Burkhardt, C., & Kleine, T. (2023). Distribution of s-, r-, and p-process Nuclides in the Early Solar System Inferred from Sr Isotope Anomalies in Meteorites. Astrophysical Journal. Letters, 952(1), L25-.
Yokoyama, T., Fukami, Y., Okui, W., Ito, N., & Yamazaki, H. (2015). Nucleosynthetic strontium isotope anomalies in carbonaceous chondrites. Earth and Planetary Science Letters, 416, 46-55.

## Sheet: e96Zr
	Group	Sample	ε96Zr	±	Reference	Group mean	±
BSE		AGV-2	0.01	0.02	Render et al. (2022)	0.0483333	0.0505769
		AGV-2	0.22	0.3	Akram et al. (2015)
		Mean	0.115	0.21
		BHV0-2	0.19	0.08	Akram et al. (2015)
		BHV0-2	0.01	0.07	Render et al. (2022)
		Mean	0.1	0.18
		Sco-1	0.11	0.12	Akram et al. (2015)
		BCR-2	-0.04	0.04	Render et al. (2022)
		BCR-2	-0.04	0.04	Render and Brennecka (2021)
		Mean	-0.04	0
		Zircon 50	-0.01	0.34	Akram et al. (2015)
		Zircon 41	0.11	0.41	Akram et al. (2015)
		AGC 351	-0.05	0.2	Elfers et al. (2020)
		LP 8	-0.04	0.2	Elfers et al. (2020)
		NZ 557	0.14	0.2	Elfers et al. (2020)
CC	CI	Orgueil	0.89	0.18	Render et al. (2022)	0.523333	0.348882
		Orgueil	0.53	0.34	Akram et al. (2015)
		Orgueil	0.15	0.28	Akram et al. (2015)
	CM	Murchison	1.36	0.18	Render et al. (2022)
		Murchison	1.33	0.1	Render et al. (2022)	0.904	0.285545
		Murchison	1.02	0.25	Akram et al. (2013)
		Murchison	0.19	0.36	Akram et al. (2015)
		Murchison	0.86	0.18	Akram et al. (2015)
		Mean	0.952	0.380122
		Cold Bokkeveld	1.18	0.63	Akram et al. (2015)
		Murray	0.58	0.29	Akram et al. (2015)
	CO	Kainsaz	1.14	0.08	Render et al. (2022)	0.803333	0.254092
		Kainsaz	0.94	0.2	Elfers et al. (2020)
		Mean	1.04	0.141421
		Dar al Gani 137	0.51	0.28	Akram et al. (2015)
		Colony	0.86	0.25	Akram et al. (2015)
	CV	Allende	1.17	0.06	Render et al. (2022)	1.01133	0.171595
		Allende	1.31	0.09	Render et al. (2022)
		Allende	1.01	0.27	Akram et al. (2015)
		Allende	1.39	0.26	Akram et al. (2015)
		Allende	1.09	0.2	Elfers et al. (2020)
		Mean	1.194	0.124656
		Grosnaja	1.01	0.4	Akram et al. (2015)
		NWA 3118	0.83	0.2	Elfers et al. (2020)
OC	H	Plainview	0.34	0.04	Render and Brennecka (2021)	0.481429	0.18954
		NWA 6299	0.3	0.06	Render and Brennecka (2021)
		Nuevo Mercurio	0.41	0.05	Render et al. (2022)
		Forest Vale	0.74	0.25	Akram et al. (2015)
		Ste. Marguerite	0.98	0.44	Akram et al. (2015)
		Richardton	0.32	0.25	Akram et al. (2015)
		El Hammami	0.28	0.2	Elfers et al. (2020)
	L	Tennasilm	0.23	0.05	Render and Brennecka (2021)	0.373333	0.147372
		Ausson	0.35	0.05	Render et al. (2022)
		NWA 2458	0.54	0.2	Elfers et al. (2020)
	LL	NWA 5755	0.25	0.05	Render et al. (2022)	0.314	0.0317994
		NWA 6935	0.34	0.1	Render et al. (2022)
		St Severin	0.3	0.09	Render et al. (2022)
		Tuxtuac	0.34	0.07	Render et al. (2022)
		Saint Severin	0.34	0.25	Akram et al. (2015)
EC	EH	EET 87746	0.08	0.12	Render et al. (2022)	0.0883333	0.120401
		Abee	0.18	0.07	Render et al. (2022)
		Abee	-0.25	0.38	Akram et al. (2015)
		Mean	-0.035	0.43
		Indarch	0.22	0.3	Akram et al. (2015)
	EL	Atlanta	0.07	0.09	Render et al. (2022)	0.15	0.0632456
		ALHA 81021	0.1	0.13	Render et al. (2022)
		LAP 10014.22	0.23	0.18	Render et al. (2022)
		Pillistfer	0.24	0.04	Render et al. (2022)
		Khaipur	0.11	0.07	Render et al. (2022)
Angrites		NWA 4590	0.54	0.05	Render and Brennecka (2021)	0.498333	0.0510809
		NWA 4801	0.62	0.07	Render and Brennecka (2021)
		NWA 6291	0.46	0.07	Render and Brennecka (2021)
		Angra dos Reis	0.45	0.06	Render and Brennecka (2021)
		D'Orbigny	0.45	0.06	Render and Brennecka (2021)
		NWA 4931	0.47	0.06	Render et al. (2022)
HED		Juvinas	0.18	0.09	Render and Brennecka (2021)	0.407	0.0902463
		Petersburg	0.28	0.11	Render and Brennecka (2021)
		Bouvante	0.38	0.1	Render and Brennecka (2021)
		Millbillillie	0.45	0.1	Render and Brennecka (2021)
		Stannern	0.44	0.05	Render and Brennecka (2021)
		Pasamonte	0.27	0.11	Akram et al. (2015)
		Sioux County	0.41	0.13	Akram et al. (2015)
		Juvinas	0.43	0.18	Akram et al. (2015)
		Bouvante	0.5	0.25	Akram et al. (2015)
		Bereba	0.73	0.25	Akram et al. (2015)
References:
Akram, W., & Schönbächler, M. (2016). Zirconium isotope constraints on the composition of Theia and current Moon-forming theories. Earth and Planetary Science Letters, 449, 302-310.
Akram, W., Schönbächler, M., Bisterzo, S., & Gallino, R. (2015). Zirconium isotope evidence for the heterogeneous distribution of s-process materials in the solar system. Geochimica et Cosmochimica Acta, 165, 484-500.
Akram, W., Schönbächler, M., Sprung, P., & Vogel, N. (2013). Zirconium—Hafnium isotope evidence from meteorites for the decoupled synthesis of light and heavy neutron-rich nuclei. The Astrophysical Journal, 777(2), 169.
Elfers, B. M., Sprung, P., Messling, N., & Muenker, C. (2020). The combined Zr and Hf isotope inventory of bulk rock and sequentially leached chondrite samples. Geochimica et Cosmochimica Acta, 270, 475-491.
Render, J. & Brennecka, G. A. (2021) Isotopic signatures as tools to reconstruct the primordial architecture of the Solar System. Earth and Planetary Science Letters 555, 116705.
Render, J., Brennecka, G. A., Burkhardt, C., & Kleine, T. (2022). Solar System evolution and terrestrial planet accretion determined by Zr isotopic signatures of meteorites. Earth and Planetary Science Letters, 595, 117748.

## Sheet: e64Zn
	Group	Sample	ε64Zn	±	Reference	Group mean	±
BSE		BCR-2	0.02	0.11	This study	0.02	0.11	0.72
CC	CI	Orgueil	-0.93	0.2	This study	-0.93	0.2	0.62
	CM	Murchison	-1.32	0.34	This study	-1.15333	0.196261	0.339935
		Winchcombe	-0.92	0.21	This study
		Jbilet Winselwan	-1.22	0.15	Martins et al. (2023)
	CO	MIL 090025	-0.57	0.22	Martins et al. (2023)	-0.57	0.22
	CV	Allende	-0.91	0.21	Martins et al. (2023)	-0.833333	0.081286	0.62
		LAR 12002	-0.85	0.28	Martins et al. (2023)
		NWA 4502	-0.74	0.23	Martins et al. (2023)
OC	H	Brownfield (1937)	0.5	0.37	Martins et al. (2023)	0.47	0.06	0.06
		Forest Vale	0.44	0.13	Martins et al. (2023)
	L	Saratov	0.63	0.11	Martins et al. (2023)	0.81	0.344093	0.595987
		Tennasilm	1.61	0.61	Martins et al. (2023)
		Tennasilm	0.85	0.05	This study
		Mean	1.23	0.76
		Homestead	0.57	0.27	Martins et al. (2023)
	LL	Bishunpur	0.68	0.26	Martins et al. (2023)	0.67	0.02	0.02
		Soko Banja	0.66	0.3	Martins et al. (2023)
EC	EH	NWA 13299	0.75	0.24	This study	0.844	0.126693	0.283295
		Indarch	0.93	0.29	This study
		MIL 07028	0.61	0.24	This study
		PCA 91238	0.97	0.29	This study
		LAR 06252	0.96	0.26	This study
	EL	MAC 88136	0.63	0.25	This study	0.63	0.25	0.76
HED		NWA 11395	1.87	0.86	This study	1.39333	0.38991	0.62
		NWA 12265	1.13	0.33	This study
		NWA 14443	1.18	0.33	This study
References:
Martins, R., Kuthning, S., Coles, B. J., Kreissig, K., & Rehkämper, M. (2023). Nucleosynthetic isotope anomalies of zinc in meteorites constrain the origin of Earth’s volatiles. Science (American Association for the Advancement of Science), 379(6630), 369–372.

## Sheet: e30Si
	Group	Sample	e30Si	±	Reference	Group mean	±
BSE		BHVO-2	0.017	0.071	Onyett et al. (2023)	0.00133779	0.0062848
		BHVO-2	-0.017	0.057	Onyett et al. (2023)
		BHVO-2	0.019	0.099	Onyett et al. (2023)
		BHVO-2	0.047	0.042	Onyett et al. (2023)
		BHVO-2	0.0170669	0.0162095	Onyett et al. (2023)
		BHVO-2	-0.021	0.065	Onyett et al. (2023)
		Mean	0.00901338	0.0225746
		BIR-1	-0.003	0.055	Onyett et al. (2023)
		BCR-2	-0.011	0.05	Onyett et al. (2023)
		BCR-2	-0.017	0.083	Onyett et al. (2023)
		BCR-2	0.023	0.082	Onyett et al. (2023)
		Mean	-0.002	0.0152643
CC	CI	Orgueil	0.322	0.026	Onyett et al. (2023)	0.3131	0.0762
		Orgueil	0.24	0.051	Onyett et al. (2023)
		Orgueil	0.318	0.043	Onyett et al. (2023)
		Orgueil	0.303	0.034	Onyett et al. (2023)
		Orgueil	0.354	0.091	Onyett et al. (2023)
		Orgueil	0.346	0.07	Onyett et al. (2023)
		Orgueil	0.354	0.024	Onyett et al. (2023)
		Orgueil	0.371	0.023	Onyett et al. (2023)
		Orgueil	0.322	0.031	Onyett et al. (2023)
		Orgueil	0.363	0.047	Onyett et al. (2023)
		Mean	0.3512	0.0150668
		Ivuna	0.275	0.054	Onyett et al. (2023)
	CM	NWA 4428	0.155	0.039	Onyett et al. (2023)	0.166333	0.00999259
		Murchison	0.168	0.071	Onyett et al. (2023)
		Maribo	0.176	0.059	Onyett et al. (2023)
	CO	NWA 763	0.182521	0.0377486	Onyett et al. (2023)	0.19276	0.0204793
		NWA 1232	0.203	0.053	Onyett et al. (2023)
	CV	Allende	0.137	0.061	Onyett et al. (2023)	0.131333	0.033788
		Leoville	0.093	0.037	Onyett et al. (2023)
		NWA 2364	0.164	0.02	Onyett et al. (2023)
OC	H					0.07425	0.00889874
	L	Bovedy	0.074	0.043	Onyett et al. (2023)	0.074	0.043
	LL	Talbachat n'aït Isfoul	0.076	0.055	Onyett et al. (2023)	0.0743333	0.0118634
		Richfield	0.086	0.05	Onyett et al. (2023)
		Ragland	0.061	0.049	Onyett et al. (2023)
EC						0.109667	0.0235498
	EH	SAH 97096	0.114	0.085	Onyett et al. (2023)	0.115	0.00432049
		Indarch	0.111	0.065	Onyett et al. (2023)
		Abee	0.12	0.033	Onyett et al. (2023)
	EL	Yilmia	0.051	0.066	Onyett et al. (2023)	0.104333	0.0460853
		Pillistfer	0.115	0.067	Onyett et al. (2023)
		Atlanta	0.147	0.042	Onyett et al. (2023)
Angrites		NWA 4590	-0.078	0.034	Onyett et al. (2023)	-0.0924256	0.0178431
		NWA 4801	-0.121122	0.0644985	Onyett et al. (2023)
		SAH 99555	-0.0749808	0.0558715	Onyett et al. (2023)
		NWA 1670	-0.117	0.084	Onyett et al. (2023)
		NWA 1670	-0.135	0.037	Onyett et al. (2023)
		Mean	-0.112026	0.0224033
		D'Orbigny	-0.076	0.078	Onyett et al. (2023)
HED		Bilanga	-0.051	0.088	Onyett et al. (2023)	-0.097	0.0389831
		Stannern	-0.049	0.052	Onyett et al. (2023)
		LEW 85305	-0.132	0.06	Onyett et al. (2023)
		QUE 97014	-0.094	0.076	Onyett et al. (2023)
		Millbillillie	-0.159	0.081	Onyett et al. (2023)
References:
Onyett, I.J., Schiller, M., Makhatadze, G.V. et al. Silicon isotope constraints on terrestrial planet accretion. Nature (2023). https://doi.org/10.1038/s41586-023-06135-z

## Sheet: d30Si
	Group	Sample	𝝳30Si	±	Reference	Group mean	±
BSE			-0.32	0.09	Armytage et al. (2011)	-0.296667	0.0196261
			-0.29	0.08	Savage et al. (2010)
			-0.28	0.03	Fitoussi et al. (2009)
CC	CI	Orgueil	-0.52	0.02	Armytage et al. (2011)	-0.435	0.17
		Orgueil	-0.35	0.04	Fitoussi et al. (2009)
	CM	Murchison	-0.52	0.03	Armytage et al. (2011)	-0.5	0.0498888
		Murchison	-0.36	0.05	Fitoussi et al. (2009)
		Mean	-0.44	0.16
		Cold Bokkeveld	-0.52	0.12	Savage et al. (2013)
		Murray	-0.54	0.12	Savage et al. (2013)
	CO	Ornans	-0.42	0.04	Armytage et al. (2011)	-0.455	0.07
		Allan Hills 83108	-0.49	0.02	Armytage et al. (2011)
	CV	Allende	-0.41	0.07	Armytage et al. (2011)	-0.47	0.0674537
		Allende	-0.46	0.08	Savage et al. (2013)
		Allende	-0.49	0.11	Pringle et al. (2013)
		Allende	-0.52	0.03	Pringle et al. (2014)
		Mean	-0.47	0.0406202
		Grosnaja	-0.56	0.03	Armytage et al. (2011)
		Mokoia	-0.48	0.04	Armytage et al. (2011)
		Vigarano	-0.37	0.04	Fitoussi et al. (2009)
OC	H	Bath	-0.44	0.02	Armytage et al. (2011)	-0.453333	0.0198139
		Allegan	-0.48	0.03	Armytage et al. (2011)
		Bruderheim	-0.48	0.05	Armytage et al. (2011)
		Cereseto	-0.42	0.04	Armytage et al. (2011)
		Epinal	-0.47	0.02	Armytage et al. (2011)
		Bremevorde	-0.43	0.03	Fitoussi et al. (2009)
	L	Barratta	-0.48	0.02	Armytage et al. (2011)	-0.453333	0.0356942
		Plainview	-0.47	0.05	Armytage et al. (2011)
		Bovedy	-0.41	0.04	Fitoussi et al. (2009)
	LL	Parnallee	-0.4	0.04	Armytage et al. (2011)	-0.43	0.0410961
		Parnallee	-0.48	0.08	Savage et al. (2013)
		Parnallee	-0.41	0.04	Fitoussi et al. (2009)
EC	EH	Indarch	-0.66	0.03	Armytage et al. (2011)	-0.71625	0.0604346
		Indarch	-0.79	0.11	Savage et al. (2013)
		Mean	-0.725	0.13
		St. Marks	-0.64	0.1	Armytage et al. (2011)
		Qingzhen	-0.82	0.11	Savage et al. (2013)
		GRO 95517	-0.77	0.06	Savage et al. (2013)
		Sahara 97096	-0.82	0.09	Savage et al. (2013)
		Abee	-0.71	0.1	Savage et al. (2013)
		St. Marks	-0.74	0.11	Savage et al. (2013)
		St. Marks	-0.65	0.06	Fitoussi et al. (2012)
		Mean	-0.695	0.09
		Sahara 97158	-0.55	0.04	Fitoussi et al. (2009)
	EL	Khaipur	-0.58	0.04	Armytage et al. (2011)	-0.581667	0.0253585
		Khaipur	-0.58	0.13	Savage et al. (2013)
		Khaipur	-0.59	0.1	Savage et al. (2013)
		Mean	-0.583333	0.00544331
		MAC 88184	-0.52	0.09	Savage et al. (2013)
		Atlanta	-0.56	0.13	Savage et al. (2013)
		Hvittis	-0.56	0.1	Savage et al. (2013)
		Blithfield	-0.59	0.08	Savage et al. (2013)
		Eagle	-0.61	0.12	Savage et al. (2013)
		LON 94100	-0.65	0.07	Savage et al. (2013)
		Pillistfer	-0.58	0.03	Fitoussi et al. (2012)
Angrites		D'Orbigny	-0.36	0.04	Pringle et al. (2014)	-0.332	0.0558283
		NWA 1296	-0.42	0.04	Pringle et al. (2014)
		NWA 2999	-0.34	0.04	Pringle et al. (2014)
		NWA 4590	-0.31	0.03	Pringle et al. (2014)
		NWA 4931	-0.23	0.04	Pringle et al. (2014)
HED		Pasamonte	-0.42	0.03	Armytage et al. (2011)	-0.429778	0.0284129
		Bereba	-0.43	0.03	Armytage et al. (2011)
		Bereba	-0.37	0.04	Fitoussi et al. (2009)
		Mean	-0.4	0.06
		Bouvante	-0.44	0.04	Armytage et al. (2011)
		Bouvante	-0.38	0.15	Pringle et al. (2013)
		Mean	-0.41	0.06
		Sioux County	-0.51	0.06	Armytage et al. (2011)
		Johnstown	-0.52	0.04	Armytage et al. (2011)
		Kapoeta	-0.38	0.02	Armytage et al. (2011)
		Kapoeta	-0.46	0.03	Pringle et al. (2013)
		Mean	-0.42	0.08
		Frankfort	-0.52	0.05	Pringle et al. (2013)
		Serra de Magé	-0.42	0.03	Pringle et al. (2013)
		Petersburg	-0.34	0.03	Pringle et al. (2013)
		Cachari	-0.37	0.06	Pringle et al. (2013)
		Camel Donga	-0.38	0.06	Pringle et al. (2013)
		Jonzac	-0.38	0.07	Pringle et al. (2013)
		Juvinas	-0.51	0.04	Armytage et al. (2011)
		Juvinas	-0.5	0.03	Pringle et al. (2013)
		Juvinas	-0.45	0.05	Fitoussi et al. (2009)
		Mean	-0.486667	0.0303071
		Stannern	-0.41	0.08	Pringle et al. (2013)
		Pomozdino	-0.46	0.04	Pringle et al. (2013)
References:
Armytage, R. M. G., Georg, R. B., Savage, P. S., Williams, H. M., & Halliday, A. N. (2011). Silicon isotopes in meteorites and planetary core formation. Geochimica et Cosmochimica Acta, 75(13), 3662–3676.
Fitoussi, C., Bourdon, B., Kleine, T., Oberli, F., & Reynolds, B. C. (2009). Si isotope systematics of meteorites and terrestrial peridotites: implications for Mg/Si fractionation in the solar nebula and for Si in the Earth’s core. Earth and Planetary Science Letters, 287(1), 77–85.
Savage, P. S., & Moynier, F. (2013). Silicon isotopic variation in enstatite meteorites: Clues to their origin and Earth-forming material. Earth and Planetary Science Letters, 361(3), 487–496.
Savage, P. S., Georg, R. B., Armytage, R. M. G., Williams, H. M., & Halliday, A. N. (2010). Silicon isotope homogeneity in the mantle. Earth and Planetary Science Letters, 295(1–2), 139–146.

[truncated: 1 more sheets: d25Mg]
